# Supplementary material for: FBXO11 governs macrophage cell death and inflammation in response to bacterial toxins
Source: Life Sci Alliance. 2023 Mar 28;6(6):e202201735. doi: 10.26508/lsa.202201735 (PMC10053445; doi:10.26508/lsa.202201735)
Supplement: Supplementary file 2 [file LSA-2022-01735_TableS1.xlsx]

## Sheet: test_sorted12Vmac123_THP_PVL_16
id	num	neg|score	neg|p-value	neg|fdr	neg|rank	neg|goodsgrna	pos|score	pos|p-value	pos|fdr	pos|rank	pos|goodsgrna
DHPS	4	1	1	1	19114	0	3.1261e-07	1.295e-06	0.012376	2	4
C5AR1	4	1	0.99999	1	19113	0	4.3625e-06	1.7871e-05	0.070297	4	4
HRH2	4	0.9981	0.99809	1	19040	0	4.406e-06	1.8389e-05	0.070297	5	4
TTI1	4	0.99998	0.99998	1	19112	0	1.9621e-05	8.521e-05	0.231573	6	4
AHR	4	0.99998	0.99997	1	19111	0	2.2858e-05	9.6088e-05	0.231573	7	4
TELO2	4	0.99963	0.99963	1	19098	0	2.5081e-05	0.00010541	0.231573	8	4
SMOC1	4	0.99995	0.99994	1	19110	0	5.1721e-05	0.0001971	0.342484	11	4
UEVLD	4	0.99993	0.99992	1	19109	0	7.3946e-05	0.00028619	0.45278	12	4
AMBN	4	0.99503	0.99502	1	18901	0	7.849e-05	0.00030795	0.45278	13	4
HDAC5	4	0.99991	0.99991	1	19108	0	8.5872e-05	0.00033385	0.455799	14	4
TSPAN5	4	0.9999	0.9999	1	19107	0	9.9812e-05	0.00039186	0.487399	15	4
SLC17A5	4	0.99851	0.99852	1	19056	0	0.00013496	0.00053172	0.487399	19	4
SMARCB1	4	0.99466	0.99463	1	18885	0	0.00014402	0.00056591	0.487399	20	4
FBXO11	4	0.99349	0.99344	1	18844	0	0.00014827	0.00058352	0.487399	21	4
MID1IP1	4	0.99984	0.99985	1	19106	0	0.00015736	0.0006203	0.487399	22	4
IGSF8	4	0.99983	0.99983	1	19105	0	0.00017188	0.00067573	0.487399	24	4
KDM7A	4	0.99746	0.99747	1	19011	0	0.00018308	0.00071665	0.487399	25	4
POP1	4	0.99407	0.99405	1	18859	0	0.00018314	0.00071665	0.487399	26	4
LAMTOR2	4	0.99311	0.99307	1	18828	0	0.00019827	0.00076948	0.487399	29	4
SGCG	4	0.9998	0.9998	1	19104	0	0.00020231	0.00078399	0.487399	30	4
LOC100287036	4	0.99979	0.99978	1	19103	0	0.00021142	0.00082077	0.487399	31	4
EIF3H	4	0.99979	0.99978	1	19102	0	0.00021234	0.00082284	0.487399	32	4
TTC14	4	0.99499	0.99498	1	18897	0	0.00021712	0.00084149	0.487399	33	4
SPINK8	4	0.96551	0.96553	1	18106	0	0.00023545	0.00091297	0.51325	34	4
FAM19A4	4	0.99831	0.99831	1	19044	0	0.00025216	0.00097875	0.534512	35	4
DUOX2	4	0.99969	0.99968	1	19101	0	0.00030774	0.0011808	0.597837	37	4
GSAP	4	0.99969	0.99968	1	19100	0	0.00030994	0.0011885	0.597837	38	4
SHC3	4	0.99966	0.99966	1	19099	0	0.00034296	0.0013009	0.621658	40	4
PLXNA3	4	0.99962	0.99962	1	19097	0	0.00037502	0.0014134	0.6347	41	4
TFF2	4	0.99962	0.99962	1	19096	0	0.00037856	0.0014268	0.6347	42	4
GZMM	4	0.99962	0.99962	1	19095	0	0.0003787	0.0014279	0.6347	43	4
BCL6	4	0.99675	0.99676	1	18971	0	0.00042863	0.0016107	0.647508	46	4
NUDT3	4	0.99158	0.99154	1	18797	0	0.00045794	0.0017169	0.647508	48	4
DHRS9	4	0.99953	0.99953	1	19094	0	0.00046956	0.001764	0.647508	49	4
KLC2	4	0.99952	0.99952	1	19093	0	0.00047644	0.0017889	0.647508	51	4
CECR5	4	0.99926	0.99927	1	19081	0	0.00048741	0.001834	0.647508	52	4
ASH2L	4	0.999	0.99902	1	19071	0	0.00049649	0.0018609	0.647508	53	4
LLGL1	4	0.9995	0.9995	1	19092	0	0.00049719	0.0018619	0.647508	54	4
DYNC2LI1	4	0.9995	0.99949	1	19091	0	0.00049928	0.0018702	0.647508	55	4
FN1	4	0.99948	0.99948	1	19090	0	0.00051628	0.001937	0.647508	56	4
PTGIR	4	0.99948	0.99948	1	19089	0	0.00051825	0.0019443	0.647508	57	4
MON2	4	0.99927	0.99928	1	19082	0	0.00053351	0.0019987	0.647508	58	4
TAL1	4	0.99947	0.99946	1	19088	0	0.00053351	0.0019987	0.647508	59	4
VAT1L	4	0.99944	0.99943	1	19087	0	0.00056371	0.0021023	0.648592	61	4
DAPL1	4	0.99943	0.99942	1	19086	0	0.00057257	0.0021406	0.648592	63	4
MAFB	4	0.99942	0.99941	1	19085	0	0.00058094	0.0021717	0.648592	64	4
CNIH4	4	0.99937	0.99937	1	19084	0	0.00062793	0.0023406	0.671075	66	4
SPI1	4	0.9891	0.9891	1	18727	0	0.00065394	0.0024276	0.671075	68	4
EMILIN3	4	0.98367	0.98375	1	18579	0	0.00066086	0.0024576	0.671075	70	4
EPB41L4B	4	0.9993	0.99931	1	19083	0	0.00070379	0.0026156	0.69199	71	4
CNPY1	4	0.99922	0.99923	1	19077	0	0.00071846	0.0026643	0.69199	73	4
FUT2	4	0.99925	0.99926	1	19080	0	0.00075249	0.002784	0.69199	74	4
PHLDA1	4	0.99925	0.99925	1	19079	0	0.00075367	0.0027892	0.69199	75	4
TBL2	4	0.99835	0.99835	1	19048	0	0.00075595	0.0027964	0.69199	76	4
NANOS1	4	0.99831	0.99831	1	19046	0	0.000764	0.0028239	0.69199	78	4
KDM3B	4	0.99923	0.99923	1	19078	0	0.0007746	0.0028689	0.694135	79	4
HSD11B1	4	0.99555	0.99556	1	18923	0	0.000831	0.0030684	0.709912	81	4
WFDC8	4	0.99914	0.99916	1	19076	0	0.00085689	0.0031663	0.709912	82	4
NPFFR2	4	0.99784	0.99784	1	19029	0	0.00089219	0.0032815	0.709912	84	4
SLC26A11	4	0.99911	0.99912	1	19075	0	0.00089499	0.0032926	0.709912	85	4
CAPN7	4	0.99909	0.99911	1	19074	0	0.00090614	0.0033341	0.709912	87	4
TSN	4	0.99907	0.99908	1	19073	0	0.00093322	0.003417	0.709912	92	4
MX1	4	0.99903	0.99905	1	19072	0	0.00096778	0.0035428	0.716258	94	4
UNC79	4	0.99893	0.99895	1	19070	0	0.0010729	0.0039251	0.716427	101	4
RHOJ	4	0.98412	0.98421	1	18594	0	0.0011004	0.0040266	0.716427	103	4
SPRN	4	0.99889	0.99891	1	19069	0	0.0011096	0.0040557	0.716427	105	4
MRC1	4	0.99888	0.9989	1	19068	0	0.0011205	0.0040883	0.716427	106	4
DNALI1	4	0.99887	0.99889	1	19067	0	0.0011253	0.004109	0.716427	108	4
PPP3CC	4	0.97484	0.97487	1	18346	0	0.0011275	0.0041142	0.716427	109	4
XKR6	4	0.99887	0.99889	1	19066	0	0.0011298	0.004123	0.716427	110	4
PACSIN3	4	0.99877	0.99878	1	19065	0	0.0012252	0.0044758	0.723802	113	4
ANO9	4	0.99876	0.99877	1	19064	0	0.0012442	0.0045374	0.723802	117	4
ODF3	4	0.99875	0.99876	1	19063	0	0.0012501	0.0045591	0.723802	118	4
LRRC59	4	0.99874	0.99874	1	19062	0	0.0012609	0.0045897	0.723802	119	4
CBLL1	4	0.99873	0.99874	1	19061	0	0.0012662	0.0046084	0.723802	120	4
C1orf110	4	0.99868	0.99869	1	19060	0	0.0013175	0.0048016	0.723802	123	4
DEFB110	4	0.99866	0.99866	1	19059	0	0.0013438	0.0048896	0.723802	125	4
ABTB2	4	0.99607	0.9961	1	18948	0	0.0013541	0.004929	0.723802	126	4
KRT9	4	0.99863	0.99864	1	19058	0	0.0013693	0.0049818	0.723802	127	4
ADAMTS15	4	0.98073	0.98081	1	18489	0	0.0013889	0.0050404	0.723802	129	4
ARHGEF5	4	0.99859	0.9986	1	19057	0	0.0014115	0.0051134	0.723802	131	4
RNASE1	4	0.97862	0.97861	1	18439	0	0.0014304	0.0051823	0.723802	134	4
NRL	4	0.98574	0.98581	1	18632	0	0.0014773	0.0053475	0.723802	137	4
ARHGEF10L	4	0.99851	0.99852	1	19055	0	0.0014861	0.005374	0.723802	138	4
FAM178B	4	0.99711	0.99713	1	18994	0	0.0014898	0.0053916	0.723802	139	4
PGA4	4	0.96635	0.96638	1	18128	0	0.0014905	0.0053931	0.723802	140	4
TIFAB	4	0.99848	0.99849	1	19054	0	0.001518	0.0054843	0.723802	141	4
ESM1	4	0.99848	0.99849	1	19053	0	0.0015192	0.0054895	0.723802	142	4
NAPB	4	0.99846	0.99847	1	19052	0	0.0015448	0.0055791	0.723802	145	4
GPRC5B	4	0.99839	0.9984	1	19051	0	0.0016052	0.0058246	0.723802	148	4
ARSA	4	0.99838	0.99839	1	19050	0	0.0016178	0.0058754	0.723802	150	4
OTUD5	4	0.99364	0.9936	1	18850	0	0.0016391	0.0059463	0.723802	152	4
SULT1C3	4	0.98068	0.98075	1	18488	0	0.0016449	0.0059691	0.723802	153	4
DCAF12L1	4	0.99835	0.99835	1	19049	0	0.0016471	0.0059764	0.723802	154	4
FBXO38	4	0.99334	0.99329	1	18837	0	0.0016616	0.0060246	0.723802	158	4
JAM3	4	0.99833	0.99833	1	19047	0	0.0016716	0.0060546	0.723802	159	4
TADA1	4	0.99831	0.99831	1	19045	0	0.0016894	0.0061067	0.723802	160	4
CRYZL1	4	0.99829	0.99828	1	19043	0	0.001714	0.0062033	0.723802	163	4
DHX32	4	0.99827	0.99827	1	19042	0	0.0017317	0.0062592	0.723802	164	4
MAPKAPK2	4	0.99254	0.99249	1	18817	0	0.0017776	0.0064156	0.723802	166	4
ACKR2	4	0.98097	0.98103	1	18494	0	0.0017943	0.0064643	0.723802	168	4
GFM1	4	0.97246	0.97249	1	18280	0	0.0018424	0.006627	0.723802	170	4
KCTD16	4	0.99813	0.99813	1	19041	0	0.001866	0.0067037	0.723802	171	4
SLCO1B1	4	0.9981	0.99808	1	19039	0	0.0019039	0.0068513	0.723802	174	4
ZFP42	4	0.99809	0.99808	1	19038	0	0.0019106	0.006873	0.723802	176	4
KLHL2	4	0.99809	0.99807	1	19037	0	0.0019115	0.0068782	0.723802	177	4
PILRA	4	0.99807	0.99806	1	19036	0	0.0019303	0.0069326	0.723802	179	4
LYPD5	4	0.99802	0.99801	1	19035	0	0.0019833	0.0071212	0.723802	182	4
ZNF699	4	0.99799	0.99798	1	19034	0	0.002011	0.0072279	0.723802	183	4
SLC12A8	4	0.99798	0.99798	1	19033	0	0.0020195	0.0072584	0.723802	186	4
FEZ1	4	0.99795	0.99794	1	19032	0	0.0020531	0.0073706	0.723802	188	4
TPCN2	4	0.99514	0.99514	1	18906	0	0.0021003	0.0075273	0.723802	191	4
IGFL3	4	0.99788	0.99788	1	19031	0	0.0021241	0.0076184	0.723802	193	4
KIAA1324	4	0.99787	0.99788	1	19030	0	0.0021252	0.0076215	0.723802	194	4
PITX2	4	0.99783	0.99783	1	19026	0	0.0021576	0.0077433	0.723802	196	4
USP7	4	0.99784	0.99784	1	19028	0	0.002158	0.0077433	0.723802	197	4
THADA	4	0.99784	0.99784	1	19027	0	0.0021585	0.0077438	0.723802	198	4
PPY	4	0.99781	0.99781	1	19025	0	0.0021885	0.0078521	0.723802	199	4
TMIGD3	4	0.96914	0.96918	1	18188	0	0.0021936	0.0078707	0.723802	200	4
MAGEB18	4	0.99781	0.9978	1	19024	0	0.0021938	0.0078712	0.723802	201	4
RHOBTB3	4	0.98288	0.98293	1	18556	0	0.0022199	0.0079748	0.723802	202	4
GSE1	4	0.99723	0.99723	1	19000	0	0.0022362	0.0080194	0.723802	204	4
BANK1	4	0.99768	0.99768	1	19023	0	0.0023217	0.0082955	0.723802	207	4
SPAG8	4	0.99767	0.99767	1	19022	0	0.0023311	0.0083296	0.723802	210	4
SEC22C	4	0.99765	0.99765	1	19021	0	0.0023529	0.0084136	0.723802	212	4
PTCHD3	4	0.99762	0.99763	1	19020	0	0.0023798	0.0085104	0.723802	214	4
NXPE2	4	0.99762	0.99763	1	19019	0	0.0023838	0.0085221	0.723802	215	4
RAD51AP2	4	0.99761	0.99762	1	19018	0	0.00239	0.0085529	0.723802	216	4
LGALS9C	4	0.9976	0.99761	1	19017	0	0.0023996	0.0085824	0.723802	217	4
FOXR1	4	0.99759	0.99759	1	19016	0	0.0024116	0.0086182	0.723802	219	4
STMN4	4	0.99757	0.99758	1	19015	0	0.0024315	0.0086886	0.723802	220	4
SPEN	4	0.99756	0.99757	1	19014	0	0.0024379	0.0087073	0.723802	221	4
C5orf45	4	0.97315	0.97317	1	18298	0	0.0024833	0.0088564	0.723802	223	4
TIMM10B	4	0.9975	0.99752	1	19013	0	0.0024964	0.0088984	0.723802	225	4
C10orf91	4	0.99748	0.9975	1	19012	0	0.0025181	0.00896	0.723802	227	4
SERPINF2	4	0.97507	0.97511	1	18352	0	0.0025796	0.0091869	0.723802	230	4
IQSEC3	4	0.97082	0.97086	1	18232	0	0.0025947	0.0092418	0.723802	232	4
EVI2A	4	0.9933	0.99325	1	18836	0	0.0026138	0.0093149	0.723802	233	4
OR2J3	4	0.99738	0.9974	1	19010	0	0.0026177	0.0093304	0.723802	234	4
BTN3A1	4	0.99738	0.99739	1	19009	0	0.0026202	0.0093397	0.723802	235	4
SLC22A24	4	0.99736	0.99737	1	19008	0	0.0026353	0.0093879	0.723802	236	4
TLK1	4	0.99736	0.99736	1	19007	0	0.0026433	0.0094117	0.723802	238	4
FAM210B	4	0.99735	0.99735	1	19006	0	0.0026536	0.0094454	0.723802	239	4
GPR183	4	0.96458	0.96459	1	18086	0	0.0026569	0.0094568	0.723802	240	4
NARFL	4	0.99732	0.99732	1	19005	0	0.0026794	0.0095309	0.723802	241	4
ACBD7	4	0.9971	0.99712	1	18993	0	0.0026915	0.009577	0.723802	242	4
KRTAP13-1	4	0.9973	0.99729	1	19004	0	0.0026986	0.0096003	0.723802	244	4
RAB8A	4	0.9973	0.99729	1	19003	0	0.0026998	0.0096029	0.723802	245	4
MPP3	4	0.98523	0.98532	1	18613	0	0.0027044	0.0096122	0.723802	246	4
C15orf32	4	0.99728	0.99727	1	19002	0	0.0027191	0.0096687	0.723802	247	4
RSPO4	4	0.99586	0.99587	1	18937	0	0.0027422	0.0097464	0.723802	249	4
TCEAL6	4	0.99724	0.99724	1	19001	0	0.0027586	0.0098008	0.723802	251	4
TTLL9	4	0.99721	0.99721	1	18999	0	0.0027915	0.0099225	0.723802	253	4
FHL2	4	0.99719	0.99719	1	18998	0	0.0028067	0.0099691	0.723802	255	4
TRIP11	4	0.99717	0.99717	1	18997	0	0.0028298	0.010049	0.723802	257	4
ALCAM	4	0.99695	0.99697	1	18987	0	0.0028482	0.010111	0.723802	258	4
LASP1	4	0.99713	0.99714	1	18996	0	0.0028711	0.010181	0.723802	260	4
SH2D4B	4	0.99712	0.99713	1	18995	0	0.0028821	0.010226	0.723802	261	4
ILDR2	4	0.99709	0.99711	1	18992	0	0.0029076	0.010323	0.723802	263	4
CASP9	4	0.98065	0.98072	1	18486	0	0.0029533	0.010476	0.723802	266	4
GK5	4	0.997	0.99702	1	18991	0	0.0029978	0.010632	0.723802	270	4
MLXIPL	4	0.99699	0.99701	1	18990	0	0.0030119	0.010673	0.723802	272	4
UCHL1	4	0.99699	0.99701	1	18989	0	0.0030139	0.010679	0.723802	273	4
VTI1B	4	0.99698	0.997	1	18988	0	0.003022	0.010704	0.723802	274	4
TET1	4	0.99434	0.99431	1	18873	0	0.0030238	0.010709	0.723802	275	4
CLEC17A	4	0.99695	0.99697	1	18986	0	0.0030504	0.010814	0.723802	277	4
SPIRE1	4	0.99692	0.99694	1	18985	0	0.003079	0.010908	0.723802	279	4
CHCHD6	4	0.99692	0.99694	1	18984	0	0.0030797	0.010909	0.723802	280	4
PANX1	4	0.9969	0.99692	1	18983	0	0.0030996	0.010974	0.723802	282	4
ADRA2B	4	0.99689	0.99691	1	18982	0	0.0031058	0.010996	0.723802	283	4
APAF1	4	0.99007	0.99007	1	18757	0	0.0031058	0.010996	0.723802	284	4
MAS1	4	0.99689	0.99691	1	18981	0	0.0031113	0.011019	0.723802	286	4
MYL6B	4	0.99687	0.99689	1	18980	0	0.0031279	0.011081	0.723802	288	4
FCER1A	4	0.99685	0.99686	1	18979	0	0.0031549	0.011179	0.723802	290	4
ANO5	4	0.99682	0.99683	1	18978	0	0.0031794	0.011263	0.723802	294	4
SNRPN	4	0.99681	0.99682	1	18977	0	0.0031885	0.011295	0.723802	296	4
LMO4	4	0.9968	0.99681	1	18976	0	0.0032005	0.011332	0.723802	297	4
KLK4	4	0.9968	0.99681	1	18975	0	0.0032026	0.011341	0.723802	298	4
OR10AD1	4	0.99679	0.9968	1	18974	0	0.0032125	0.011375	0.723802	299	4
ZNF528	4	0.99676	0.99678	1	18973	0	0.0032358	0.011455	0.723802	302	4
SLC20A1	4	0.99676	0.99677	1	18972	0	0.0032415	0.011474	0.723802	303	4
CHD9	4	0.99648	0.99649	1	18966	0	0.003304	0.011701	0.725187	306	4
ITGA5	4	0.99668	0.9967	1	18970	0	0.0033197	0.011754	0.725187	309	4
FBXW9	4	0.99665	0.99666	1	18969	0	0.0033546	0.011877	0.725187	312	4
PPP3R1	4	0.99664	0.99666	1	18968	0	0.0033611	0.011904	0.725187	313	4
GLRX	4	0.99164	0.99161	1	18798	0	0.0034655	0.012254	0.725187	316	4
SLC46A3	4	0.99652	0.99653	1	18967	0	0.0034833	0.012317	0.725187	318	4
UTP14C	4	0.98977	0.98979	1	18748	0	0.0035335	0.0125	0.725187	321	4
SERPINF1	4	0.99644	0.99646	1	18965	0	0.0035559	0.012567	0.725187	322	4
DEFB127	4	0.99643	0.99644	1	18964	0	0.003575	0.01263	0.725187	323	4
KRTAP19-4	4	0.99642	0.99644	1	18963	0	0.0035803	0.012646	0.725187	325	4
PTGER2	4	0.99642	0.99643	1	18962	0	0.0035849	0.012665	0.725187	326	4
CDYL	4	0.97062	0.97066	1	18225	0	0.0036053	0.012741	0.725187	328	4
PHYHIPL	4	0.99634	0.99636	1	18961	0	0.0036645	0.01293	0.725187	331	4
MECR	4	0.99633	0.99635	1	18960	0	0.0036716	0.012955	0.725187	332	4
PCCB	4	0.99633	0.99635	1	18959	0	0.0036747	0.012965	0.725187	333	4
DAB1	4	0.99629	0.99631	1	18958	0	0.0037131	0.013085	0.725187	335	4
EPHA1	4	0.96293	0.96293	1	18046	0	0.0037161	0.013095	0.725187	336	4
ABCG2	4	0.98682	0.98687	1	18662	0	0.0037431	0.013194	0.725187	338	4
KIRREL3	4	0.99621	0.99623	1	18957	0	0.0037908	0.013329	0.725187	341	4
UTS2R	4	0.99619	0.99621	1	18956	0	0.0038141	0.013407	0.725187	342	4
TSPAN10	4	0.99618	0.9962	1	18955	0	0.0038181	0.013427	0.725187	343	4
MEIOB	4	0.99616	0.99618	1	18954	0	0.0038398	0.013501	0.725187	345	4
NID2	4	0.99614	0.99616	1	18953	0	0.0038592	0.013555	0.725187	349	4
ITFG3	4	0.99614	0.99616	1	18952	0	0.0038609	0.013559	0.725187	350	4
FBXO32	4	0.99594	0.99595	1	18939	0	0.0038639	0.013572	0.725187	351	4
C9orf85	4	0.99613	0.99615	1	18951	0	0.0038682	0.013586	0.725187	352	4
IL1RL1	4	0.99612	0.99614	1	18950	0	0.0038804	0.013624	0.725187	354	4
PRSS41	4	0.99611	0.99613	1	18949	0	0.0038909	0.013657	0.725187	355	4
C9orf116	4	0.98748	0.98752	1	18681	0	0.0038927	0.013661	0.725187	356	4
C1orf168	4	0.99606	0.99609	1	18947	0	0.0039384	0.013829	0.725187	359	4
TEX11	4	0.99605	0.99607	1	18946	0	0.0039508	0.013877	0.725187	361	4
LILRA1	4	0.99604	0.99607	1	18945	0	0.0039557	0.013894	0.725187	363	4
ECE1	4	0.99599	0.99601	1	18944	0	0.0040088	0.014056	0.725187	365	4
ABCC4	4	0.99599	0.99601	1	18943	0	0.0040105	0.014062	0.725187	366	4
C2CD5	4	0.99598	0.99599	1	18942	0	0.0040247	0.014109	0.725187	367	4
PLN	4	0.99597	0.99599	1	18941	0	0.0040297	0.014128	0.725187	368	4
RIPK1	4	0.99594	0.99596	1	18940	0	0.0040574	0.014218	0.725187	370	4
PGC	4	0.99456	0.99453	1	18880	0	0.0040618	0.014234	0.725187	371	4
RHCG	4	0.99591	0.99592	1	18938	0	0.0040869	0.014313	0.725187	372	4
SLC30A6	4	0.99584	0.99586	1	18936	0	0.0041559	0.014522	0.725187	379	4
ARSG	4	0.99575	0.99576	1	18935	0	0.0042518	0.014829	0.725187	383	4
LRRTM2	4	0.98822	0.98823	1	18703	0	0.0042723	0.014905	0.725187	385	4
TRIM32	4	0.99564	0.99566	1	18934	0	0.0043555	0.015199	0.725187	389	4
PTCRA	4	0.99563	0.99565	1	18933	0	0.0043688	0.015247	0.725187	390	4
IZUMO1R	4	0.99563	0.99564	1	18932	0	0.0043733	0.015265	0.725187	391	4
APITD1	4	0.99562	0.99564	1	18931	0	0.0043777	0.015282	0.725187	393	4
OR6V1	4	0.99562	0.99564	1	18930	0	0.0043795	0.015287	0.725187	394	4
PCP4	4	0.99562	0.99564	1	18929	0	0.0043822	0.015297	0.725187	395	4
C11orf65	4	0.99561	0.99562	1	18928	0	0.0043938	0.015335	0.725187	396	4
GSTT2B	4	0.99559	0.9956	1	18927	0	0.0044126	0.015391	0.725187	397	4
ZBED3	4	0.99557	0.99558	1	18926	0	0.0044314	0.015445	0.725187	399	4
DNAJB6	4	0.99557	0.99558	1	18925	0	0.0044341	0.015454	0.725187	400	4
TSSK4	4	0.99556	0.99557	1	18924	0	0.0044359	0.01546	0.725187	401	4
DEPDC4	4	0.9955	0.9955	1	18922	0	0.0045028	0.015687	0.725187	405	4
COL1A1	4	0.99548	0.99548	1	18921	0	0.0045202	0.015743	0.725187	407	4
CSRP3	4	0.99543	0.99544	1	18920	0	0.004565	0.015897	0.725187	411	4
MSL2	4	0.98965	0.98966	1	18740	0	0.0045708	0.015913	0.725187	414	4
DRICH1	4	0.99542	0.99543	1	18919	0	0.0045751	0.015929	0.725187	415	4
PAPSS2	4	0.99541	0.99541	1	18918	0	0.0045871	0.015973	0.725187	417	4
RBMS3	4	0.97233	0.97235	1	18275	0	0.004623	0.016091	0.725187	420	4
DAPK3	4	0.99538	0.99537	1	18917	0	0.0046241	0.016097	0.725187	421	4
ZBP1	4	0.99533	0.99534	1	18916	0	0.0046679	0.016233	0.725187	422	4
CCDC121	4	0.99529	0.99529	1	18915	0	0.0047073	0.016358	0.725187	426	4
PRDM5	4	0.99527	0.99527	1	18914	0	0.0047289	0.01643	0.725187	428	4
RHBDD3	4	0.9877	0.98773	1	18690	0	0.0047341	0.016443	0.725187	429	4
MYPOP	4	0.99525	0.99525	1	18913	0	0.0047459	0.01648	0.725187	430	4
GAMT	4	0.99525	0.99525	1	18912	0	0.0047497	0.01649	0.725187	431	4
FNDC3B	4	0.99524	0.99524	1	18911	0	0.004762	0.016534	0.725187	433	4
ADGRF2	4	0.9952	0.9952	1	18910	0	0.0047982	0.016638	0.725187	435	4
CUX2	4	0.99519	0.9952	1	18909	0	0.0048077	0.016668	0.725187	437	4
SH2D2A	4	0.99518	0.99518	1	18908	0	0.0048211	0.016714	0.725187	438	4
LIX1L	4	0.99516	0.99517	1	18907	0	0.0048374	0.016772	0.725187	440	4
OR4D5	4	0.99514	0.99514	1	18905	0	0.0048605	0.01684	0.725187	441	4
TES	4	0.9951	0.9951	1	18904	0	0.0048953	0.016957	0.725187	445	4
SPAG17	4	0.99502	0.99501	1	18899	0	0.0049034	0.016984	0.725187	446	4
C16orf96	4	0.99509	0.99508	1	18903	0	0.0049127	0.017018	0.725187	448	4
CAPS2	4	0.99507	0.99507	1	18902	0	0.0049322	0.017083	0.7256	450	4
KLHL6	4	0.99503	0.99502	1	18900	0	0.0049742	0.017233	0.729624	451	4
ACVR1	4	0.99501	0.995	1	18898	0	0.0049909	0.017292	0.729624	453	4
C1orf94	4	0.99499	0.99497	1	18896	0	0.0050145	0.017365	0.7306	454	4
ZNF28	4	0.99498	0.99496	1	18895	0	0.0050234	0.017403	0.7306	455	4
OR5K2	4	0.99489	0.99487	1	18894	0	0.0051138	0.017718	0.731893	461	4
CABP5	4	0.99489	0.99487	1	18893	0	0.0051148	0.017721	0.731893	462	4
JOSD2	4	0.99057	0.99055	1	18766	0	0.0051583	0.017858	0.732036	465	4
TJP2	4	0.96706	0.96711	1	18142	0	0.0051876	0.017951	0.732036	466	4
SLC6A19	4	0.99481	0.99478	1	18892	0	0.0051913	0.017962	0.732036	467	4
ZNF518B	4	0.9948	0.99477	1	18891	0	0.0052025	0.017992	0.732036	469	4
PPP4R1	4	0.99478	0.99475	1	18890	0	0.0052207	0.018047	0.732036	470	4
NIPSNAP3A	4	0.99478	0.99475	1	18889	0	0.0052228	0.018054	0.732036	471	4
JUND	4	0.99475	0.99472	1	18888	0	0.0052523	0.018153	0.732036	474	4
SNX20	4	0.99471	0.99468	1	18887	0	0.0052881	0.018277	0.733911	476	4
MTCL1	4	0.99469	0.99466	1	18886	0	0.0053118	0.018357	0.733967	478	4
MAS1L	4	0.99465	0.99463	1	18884	0	0.005352	0.018479	0.733967	480	4
UBE2Q1	4	0.99462	0.9946	1	18883	0	0.0053759	0.018556	0.733967	483	4
PNCK	4	0.9946	0.99458	1	18882	0	0.0053988	0.018625	0.733967	484	4
LOC283710	4	0.99459	0.99456	1	18881	0	0.0054103	0.018662	0.733967	486	4
OR2B2	4	0.99454	0.99451	1	18879	0	0.0054553	0.01881	0.737066	487	4
TMEM5	4	0.99454	0.99451	1	18878	0	0.0054574	0.018818	0.737066	488	4
HPRT1	4	0.99453	0.9945	1	18877	0	0.0054742	0.018868	0.737523	489	4
SYP	4	0.99445	0.99442	1	18876	0	0.0055526	0.019138	0.74349	492	4
WFDC11	4	0.99439	0.99436	1	18875	0	0.0056092	0.019329	0.744526	493	4
SLC37A4	4	0.99436	0.99433	1	18874	0	0.0056404	0.019435	0.744526	495	4
PLEKHA5	4	0.99434	0.9943	1	18872	0	0.0056619	0.019507	0.744526	496	4
FOXP4	4	0.99428	0.99425	1	18871	0	0.0057216	0.019718	0.744526	499	4
BCKDHB	4	0.99428	0.99425	1	18870	0	0.0057227	0.019719	0.744526	500	4
HNMT	4	0.99427	0.99425	1	18869	0	0.0057281	0.019735	0.744526	501	4
JMY	4	0.97564	0.97566	1	18366	0	0.0057836	0.019905	0.744526	504	4
PRKCB	4	0.99421	0.99419	1	18868	0	0.0057872	0.019913	0.744526	505	4
LDB3	4	0.99419	0.99417	1	18867	0	0.0058125	0.01999	0.744526	506	4
TMEM41B	4	0.99418	0.99415	1	18866	0	0.0058213	0.020021	0.744526	507	4
BAIAP2L1	4	0.99417	0.99414	1	18865	0	0.0058323	0.02006	0.744526	509	4
TECPR2	4	0.99415	0.99413	1	18864	0	0.0058478	0.020118	0.744526	510	4
OR2AE1	4	0.99414	0.99413	1	18863	0	0.0058555	0.020147	0.744526	511	4
LRRC63	4	0.99414	0.99412	1	18862	0	0.0058611	0.020169	0.744526	513	4
HGFAC	4	0.97176	0.97178	1	18256	0	0.0058631	0.020172	0.744526	514	4
CYP51A1	4	0.99413	0.99411	1	18861	0	0.0058688	0.020194	0.744526	515	4
GYPC	4	0.99411	0.99409	1	18860	0	0.0058855	0.020252	0.744526	518	4
ELANE	4	0.981	0.98106	1	18497	0	0.0058859	0.020254	0.744526	519	4
B3GAT1	4	0.99401	0.994	1	18858	0	0.0059873	0.020584	0.750696	522	4
DOHH	4	0.99399	0.99397	1	18857	0	0.0060133	0.020676	0.750696	524	4
ZNF264	4	0.99391	0.99388	1	18856	0	0.0060893	0.020915	0.750696	529	4
PRF1	4	0.96586	0.96589	1	18115	0	0.0061195	0.021002	0.750696	530	4
F13B	4	0.99387	0.99383	1	18855	0	0.0061282	0.021027	0.750696	531	4
EVPLL	4	0.96364	0.96364	1	18061	0	0.0062355	0.02137	0.750696	536	4
SPOCK2	4	0.99376	0.99372	1	18854	0	0.0062367	0.021373	0.750696	537	4
PTEN	4	0.99375	0.99371	1	18853	0	0.006246	0.021405	0.750696	539	4
PKD2L2	4	0.99373	0.99368	1	18852	0	0.0062693	0.021478	0.750696	540	4
PML	4	0.99372	0.99367	1	18851	0	0.0062833	0.021523	0.750696	541	4
MYD88	4	0.99363	0.99359	1	18849	0	0.0063713	0.021816	0.750696	548	4
PLA1A	4	0.99359	0.99355	1	18848	0	0.0064103	0.021946	0.750696	551	4
ECM1	4	0.99324	0.99319	1	18833	0	0.0064172	0.021968	0.750696	553	4
RASSF4	4	0.99355	0.9935	1	18847	0	0.0064472	0.022063	0.750696	555	4
VCX3B	4	0.99351	0.99346	1	18846	0	0.0064853	0.02218	0.750696	558	4
MIR1-1HG	4	0.9935	0.99345	1	18845	0	0.0065021	0.022232	0.750696	560	4
VPS29	4	0.99346	0.99341	1	18843	0	0.0065393	0.022355	0.750696	562	4
KRTAP3-1	4	0.99346	0.99341	1	18842	0	0.0065417	0.022362	0.750696	563	4
FAM195B	4	0.99344	0.99339	1	18841	0	0.0065574	0.022418	0.750696	567	4
IDI2	4	0.99342	0.99337	1	18840	0	0.0065815	0.022495	0.750696	570	4
KRTAP1-1	4	0.9934	0.99335	1	18839	0	0.0065985	0.022551	0.750696	571	4
MTX2	4	0.99338	0.99334	1	18838	0	0.0066155	0.022605	0.750696	575	4
MSI2	4	0.97333	0.97333	1	18302	0	0.0066231	0.022622	0.750696	576	4
GFRA2	4	0.974	0.974	1	18323	0	0.0067231	0.022933	0.753997	580	4
EGFR	4	0.99328	0.99323	1	18835	0	0.0067242	0.022936	0.753997	581	4
NME2	4	0.99325	0.9932	1	18834	0	0.00675	0.023014	0.753997	582	4
LEMD2	4	0.99323	0.99319	1	18832	0	0.0067673	0.023061	0.753997	584	4
POLM	4	0.99315	0.9931	1	18831	0	0.0068504	0.023351	0.753997	586	4
MYBPC1	4	0.99312	0.99308	1	18830	0	0.0068791	0.023449	0.753997	588	4
OR5M1	4	0.99311	0.99307	1	18829	0	0.0068866	0.023465	0.753997	590	4
ZDHHC2	4	0.99306	0.99302	1	18827	0	0.006938	0.02362	0.753997	593	4
ASPHD1	4	0.99306	0.99301	1	18826	0	0.006943	0.023635	0.753997	594	4
USP9Y	4	0.99305	0.99301	1	18825	0	0.0069493	0.023644	0.753997	595	4
SLC35B2	4	0.96466	0.96468	1	18088	0	0.0069507	0.023648	0.753997	596	4
GPR88	4	0.99302	0.99298	1	18824	0	0.0069771	0.023735	0.753997	600	4
MAPT	4	0.99292	0.99288	1	18823	0	0.00708	0.02407	0.753997	609	4
FOLR3	4	0.98722	0.98725	1	18674	0	0.0071714	0.02438	0.753997	615	4
NCOA6	4	0.99281	0.99277	1	18822	0	0.0071866	0.024431	0.753997	616	4
AKAP1	4	0.99278	0.99273	1	18821	0	0.0072215	0.024541	0.753997	618	4
DPY19L2	4	0.96826	0.96829	1	18169	0	0.0072779	0.024724	0.753997	624	4
E2F4	4	0.98316	0.98321	1	18566	0	0.0072932	0.024773	0.753997	628	4
RUFY2	4	0.99261	0.99257	1	18820	0	0.0073862	0.025065	0.755692	631	4
APOF	4	0.99257	0.99252	1	18819	0	0.0074298	0.025205	0.755692	634	4
AFTPH	4	0.99257	0.99252	1	18818	0	0.0074312	0.025211	0.755692	635	4
PPARD	4	0.99253	0.99248	1	18816	0	0.0074657	0.025331	0.755692	638	4
SORBS3	4	0.9925	0.99245	1	18815	0	0.0074989	0.025449	0.755692	639	4
TFAP2C	4	0.99249	0.99244	1	18814	0	0.0075096	0.025481	0.755692	641	4
DMTF1	4	0.99248	0.99243	1	18813	0	0.0075163	0.025501	0.755692	642	4
TEX9	4	0.99245	0.9924	1	18812	0	0.0075471	0.025596	0.755692	646	4
KRTAP15-1	4	0.99244	0.99238	1	18811	0	0.0075591	0.025639	0.755692	647	4
KMT2B	4	0.98732	0.98736	1	18677	0	0.007592	0.025738	0.755692	651	4
GSN	4	0.99237	0.99231	1	18810	0	0.0076291	0.025857	0.757183	652	4
DTWD2	4	0.98886	0.98887	1	18721	0	0.0076492	0.025928	0.75769	654	4
STARD9	4	0.98663	0.98668	1	18657	0	0.007669	0.025996	0.75769	655	4
TSPAN8	4	0.99233	0.99227	1	18809	0	0.0076711	0.026004	0.75769	656	4
FAM175A	4	0.9923	0.99224	1	18808	0	0.0076983	0.026092	0.75793	658	4
LPIN3	4	0.99228	0.99222	1	18807	0	0.0077214	0.026162	0.758699	659	4
NUDCD2	4	0.99226	0.9922	1	18806	0	0.0077432	0.026222	0.758699	660	4
PROSER1	4	0.96973	0.96976	1	18206	0	0.0077733	0.026311	0.759692	662	4
AGPAT4	4	0.98834	0.98835	1	18705	0	0.0079562	0.026897	0.7663	669	4
ABL1	4	0.99202	0.99197	1	18805	0	0.0079823	0.026984	0.7663	671	4
NPS	4	0.99201	0.99196	1	18804	0	0.0079906	0.027008	0.7663	672	4
GNG12	4	0.99198	0.99193	1	18803	0	0.0080243	0.027111	0.766558	676	4
LZIC	4	0.99187	0.99183	1	18802	0	0.00813	0.02745	0.766974	683	4
RDX	4	0.97715	0.97714	1	18406	0	0.0081387	0.027474	0.766974	684	4
ZNF638	4	0.99033	0.99031	1	18760	0	0.0081527	0.027516	0.766974	685	4
C14orf105	4	0.99182	0.99179	1	18801	0	0.0081783	0.027591	0.766974	686	4
EBLN2	4	0.99182	0.99178	1	18800	0	0.008184	0.027607	0.766974	688	4
SYNDIG1	4	0.96747	0.96752	1	18150	0	0.0082078	0.027675	0.767758	689	4
VAT1	4	0.99177	0.99173	1	18799	0	0.0082325	0.027755	0.768841	690	4
CUX1	4	0.96662	0.96667	1	18136	0	0.0083684	0.028191	0.7708	696	4
DDR1	4	0.99149	0.99145	1	18796	0	0.0085105	0.028665	0.7708	706	4
JADE1	4	0.99141	0.99138	1	18795	0	0.0085944	0.028927	0.7708	710	4
PARPBP	4	0.99138	0.99136	1	18794	0	0.0086166	0.028999	0.7708	711	4
COX6B2	4	0.99137	0.99135	1	18793	0	0.0086255	0.029029	0.7708	712	4
LRRC29	4	0.99136	0.99134	1	18792	0	0.0086418	0.029078	0.7708	716	4
ELAC2	4	0.99132	0.9913	1	18791	0	0.0086819	0.029212	0.7708	718	4
SIRPB2	4	0.99131	0.99129	1	18790	0	0.0086878	0.02923	0.7708	720	4
USP34	4	0.99129	0.99127	1	18789	0	0.0087132	0.029307	0.7708	722	4
TGM6	4	0.9866	0.98665	1	18656	0	0.008766	0.029479	0.7708	724	4
UCMA	4	0.98167	0.9817	1	18522	0	0.0087931	0.029562	0.7708	726	4
GBP4	4	0.9912	0.99118	1	18788	0	0.0088016	0.029587	0.7708	727	4
SCARA5	4	0.9801	0.98017	1	18472	0	0.008803	0.029591	0.7708	728	4
BARD1	4	0.9912	0.99117	1	18787	0	0.0088046	0.029596	0.7708	729	4
PGPEP1	4	0.9721	0.97209	1	18265	0	0.0088362	0.029696	0.7708	731	4
EGR3	4	0.99114	0.99112	1	18786	0	0.0088604	0.029768	0.7708	735	4
SQLE	4	0.99113	0.9911	1	18785	0	0.0088725	0.029811	0.7708	736	4
MUCL1	4	0.9911	0.99108	1	18784	0	0.0088982	0.0299	0.7708	738	4
RCN3	4	0.9911	0.99107	1	18783	0	0.0089012	0.029911	0.7708	739	4
SMIM10	4	0.99107	0.99105	1	18782	0	0.0089301	0.030009	0.7708	741	4
RRP15	4	0.99106	0.99104	1	18781	0	0.0089362	0.030026	0.7708	742	4
TMPRSS11B	4	0.96588	0.96591	1	18116	0	0.0089622	0.030116	0.7708	746	4
FOCAD	4	0.98753	0.98757	1	18684	0	0.0090243	0.030313	0.7708	747	4
TSKS	4	0.99094	0.99093	1	18780	0	0.0090554	0.030417	0.7708	750	4
GPR45	4	0.98257	0.98261	1	18553	0	0.009077	0.030485	0.7708	751	4
GPR1	4	0.99092	0.99091	1	18779	0	0.0090784	0.030487	0.7708	752	4
ATXN2	4	0.98186	0.98189	1	18530	0	0.0091073	0.030587	0.7708	756	4
DAGLB	4	0.98766	0.9877	1	18689	0	0.0091401	0.030686	0.7708	758	4
2006-09-01	4	0.99081	0.9908	1	18778	0	0.0091851	0.030831	0.7708	761	4
MRPL11	4	0.99081	0.9908	1	18777	0	0.0091867	0.030837	0.7708	762	4
ART3	4	0.99081	0.99079	1	18776	0	0.0091898	0.030848	0.7708	763	4
TYSND1	4	0.99079	0.99077	1	18775	0	0.0092115	0.030917	0.7708	764	4
PIGX	4	0.99077	0.99075	1	18774	0	0.0092333	0.030972	0.7708	765	4
ZNF205	4	0.99069	0.99068	1	18773	0	0.0093068	0.0312	0.7708	772	4
MYH2	4	0.99069	0.99068	1	18772	0	0.0093099	0.031213	0.7708	774	4
OR6N2	4	0.99067	0.99066	1	18771	0	0.0093319	0.031282	0.771517	775	4
TMEM191B	4	0.99063	0.99062	1	18770	0	0.0093665	0.031399	0.772322	777	4
MIDN	4	0.9906	0.99058	1	18769	0	0.0094044	0.031523	0.772322	778	4
SIRPG	4	0.98377	0.98384	1	18585	0	0.0094079	0.031535	0.772322	779	4
FBLN1	4	0.99058	0.99057	1	18768	0	0.0094155	0.031557	0.772322	781	4
PCDHGA8	4	0.99057	0.99056	1	18767	0	0.0094281	0.031604	0.772372	782	4
CPPED1	4	0.99055	0.99054	1	18765	0	0.0094519	0.03168	0.772372	784	4
KCNC2	4	0.99039	0.99038	1	18764	0	0.0096051	0.032157	0.775364	790	4
HK1	4	0.99037	0.99035	1	18763	0	0.0096292	0.032235	0.775364	793	4
AP5S1	4	0.99037	0.99035	1	18762	0	0.0096308	0.032241	0.775364	794	4
SLC45A3	4	0.99035	0.99033	1	18761	0	0.0096501	0.032299	0.775364	795	4
BAIAP2L2	4	0.96595	0.96598	1	18118	0	0.0096623	0.032331	0.775364	797	4
LDOC1L	4	0.99026	0.99026	1	18759	0	0.0097374	0.032578	0.77619	802	4
LIG4	4	0.99024	0.99024	1	18758	0	0.0097585	0.032642	0.77619	803	4
COX14	4	0.98584	0.9859	1	18634	0	0.0098123	0.032807	0.777031	807	4
RAMP1	4	0.99002	0.99003	1	18756	0	0.0099781	0.033359	0.780134	815	4
ZNF277	4	0.99	0.99001	1	18755	0	0.010001	0.03343	0.780134	819	4
ZNF337	4	0.98997	0.98998	1	18754	0	0.010031	0.033527	0.780134	820	4
ITLN1	4	0.98994	0.98995	1	18753	0	0.010063	0.033639	0.780134	822	4
KLF1	4	0.98992	0.98994	1	18752	0	0.010083	0.033699	0.780134	823	4
SPR	4	0.98991	0.98994	1	18751	0	0.010086	0.033709	0.780134	825	4
NCOA3	4	0.97673	0.97673	1	18397	0	0.010087	0.033713	0.780134	826	4
ICAM5	4	0.98982	0.98984	1	18750	0	0.010176	0.033986	0.782572	829	4
EEPD1	4	0.98979	0.98981	1	18749	0	0.010206	0.034071	0.782572	831	4
KMT2D	4	0.98975	0.98977	1	18747	0	0.010247	0.034186	0.782572	833	4
MUT	4	0.98973	0.98975	1	18746	0	0.010267	0.034247	0.782572	834	4
PRR13	4	0.98971	0.98973	1	18745	0	0.010287	0.034314	0.782572	836	4
STOML3	4	0.9897	0.98972	1	18744	0	0.010297	0.034351	0.782572	838	4
NDUFB1	4	0.98969	0.98971	1	18743	0	0.010306	0.034375	0.782572	839	4
ATP13A5	4	0.98967	0.98968	1	18742	0	0.010331	0.034457	0.782572	840	4
DYTN	4	0.97305	0.97306	1	18295	0	0.010342	0.034499	0.782572	841	4
OTUD4	4	0.98966	0.98967	1	18741	0	0.010343	0.034501	0.782572	842	4
DYDC2	4	0.98963	0.98964	1	18739	0	0.010367	0.034577	0.782733	844	4
ZFAND5	4	0.97613	0.97616	1	18383	0	0.010399	0.034685	0.782733	847	4
CCDC105	4	0.98954	0.98955	1	18738	0	0.010456	0.034857	0.784761	849	4
PENK	4	0.98948	0.98949	1	18737	0	0.010519	0.035057	0.785562	853	4
COX10	4	0.98939	0.9894	1	18736	0	0.01061	0.035383	0.787606	858	4
DIAPH3	4	0.98929	0.98928	1	18735	0	0.010708	0.035703	0.788097	863	4
CDC73	4	0.98929	0.98927	1	18734	0	0.010715	0.035724	0.788097	864	4
VWCE	4	0.98928	0.98927	1	18733	0	0.010722	0.035749	0.788097	865	4
HAS1	4	0.98925	0.98924	1	18732	0	0.010751	0.035835	0.788097	867	4
LTBP4	4	0.97816	0.97815	1	18429	0	0.010755	0.035841	0.788097	868	4
SSB	4	0.98922	0.98922	1	18731	0	0.010776	0.035909	0.788097	869	4
SULT1A2	4	0.98921	0.98921	1	18730	0	0.010786	0.035938	0.788097	870	4
ZNF550	4	0.98176	0.98179	1	18526	0	0.010791	0.035951	0.788097	871	4
SCML2	4	0.98916	0.98915	1	18729	0	0.010844	0.036119	0.788518	875	4
OCSTAMP	4	0.98913	0.98913	1	18728	0	0.010865	0.036191	0.788518	876	4
FZD1	4	0.98196	0.982	1	18536	0	0.010902	0.036303	0.788518	880	4
GPR25	4	0.98905	0.98905	1	18726	0	0.010946	0.03643	0.789102	882	4
MAP3K10	4	0.98898	0.98898	1	18725	0	0.011019	0.03665	0.789809	886	4
EFHC2	4	0.98895	0.98895	1	18724	0	0.011053	0.036776	0.789809	888	4
PHACTR3	4	0.98888	0.98888	1	18723	0	0.011125	0.037015	0.78995	894	4
ENKD1	4	0.98887	0.98887	1	18722	0	0.011132	0.037042	0.78995	895	4
XIRP1	4	0.98886	0.98885	1	18720	0	0.011141	0.037068	0.78995	896	4
OXR1	4	0.98885	0.98885	1	18719	0	0.01115	0.037092	0.78995	897	4
KIF5B	4	0.98874	0.98876	1	18718	0	0.011256	0.037415	0.79151	903	4
RPRD1A	4	0.98872	0.98873	1	18717	0	0.011283	0.037514	0.79151	905	4
LY86	4	0.98866	0.98866	1	18716	0	0.011345	0.037706	0.79151	908	4
ABI3	4	0.98865	0.98866	1	18715	0	0.011349	0.037718	0.79151	909	4
TMEM183A	4	0.98864	0.98863	1	18714	0	0.011365	0.037763	0.79151	910	4
ECHDC1	4	0.98863	0.98863	1	18713	0	0.011374	0.037786	0.79151	912	4
GALR3	4	0.9886	0.9886	1	18712	0	0.011398	0.037849	0.79151	914	4
SGCA	4	0.96734	0.9674	1	18146	0	0.011429	0.03795	0.791596	916	4
ITGA10	4	0.98854	0.98855	1	18711	0	0.011464	0.038061	0.791596	918	4
PTCD3	4	0.9885	0.9885	1	18710	0	0.011502	0.038176	0.791596	920	4
LAYN	4	0.98848	0.98848	1	18709	0	0.011522	0.038232	0.791596	921	4
CORO2A	4	0.98843	0.98844	1	18708	0	0.011569	0.038374	0.791596	925	4
CHMP1A	4	0.98841	0.98841	1	18707	0	0.011593	0.03845	0.791596	927	4
TENM1	4	0.98839	0.9884	1	18706	0	0.011607	0.0385	0.791596	928	4
KIAA1328	4	0.98049	0.98057	1	18482	0	0.011611	0.038513	0.791596	929	4
BTBD19	4	0.98828	0.98828	1	18704	0	0.011715	0.038833	0.791596	934	4
SLC26A2	4	0.9882	0.98821	1	18702	0	0.011801	0.039101	0.791596	941	4
CTSO	4	0.98713	0.98718	1	18672	0	0.011836	0.039211	0.791596	943	4
C2orf88	4	0.98815	0.98816	1	18701	0	0.01185	0.039252	0.791596	945	4
PRKDC	4	0.98815	0.98816	1	18700	0	0.011852	0.039258	0.791596	947	4
CT83	4	0.98811	0.98812	1	18699	0	0.011889	0.039369	0.791596	948	4
LEPROTL1	4	0.9881	0.98812	1	18698	0	0.011899	0.039396	0.791596	950	4
ART5	4	0.98805	0.98807	1	18697	0	0.011948	0.03955	0.792209	953	4
FBXL7	4	0.98805	0.98807	1	18696	0	0.011952	0.039559	0.792209	954	4
TSPAN3	4	0.98796	0.98799	1	18695	0	0.012035	0.039815	0.792331	959	4
LDLR	4	0.98785	0.98787	1	18694	0	0.012151	0.040137	0.792399	964	4
TBC1D30	4	0.98784	0.98787	1	18693	0	0.012157	0.040156	0.792399	965	4
CCL20	4	0.98782	0.98785	1	18692	0	0.012182	0.04024	0.792399	967	4
EYS	4	0.98779	0.98781	1	18691	0	0.012213	0.040333	0.792399	968	4
EXOC6B	4	0.97215	0.97215	1	18267	0	0.01233	0.040694	0.792399	979	4
PROP1	4	0.98765	0.98769	1	18688	0	0.012348	0.040765	0.792399	980	4
GPATCH2	4	0.97687	0.97688	1	18402	0	0.01237	0.040831	0.792399	982	4
TEX38	4	0.98758	0.98762	1	18687	0	0.012424	0.040992	0.792399	985	4
BCL11B	4	0.98755	0.98759	1	18686	0	0.012449	0.041082	0.792399	988	4
PDE4B	4	0.98754	0.98758	1	18685	0	0.012461	0.041114	0.792399	990	4
TCTN2	4	0.96866	0.96867	1	18181	0	0.012483	0.041189	0.792399	992	4
SPRR1A	4	0.98748	0.98752	1	18683	0	0.012517	0.041299	0.792399	994	4
NEK3	4	0.98748	0.98752	1	18682	0	0.012519	0.041302	0.792399	995	4
ADGRE2	4	0.96714	0.96718	1	18145	0	0.012571	0.041458	0.792399	999	4
CKLF	4	0.9874	0.98743	1	18680	0	0.012604	0.041565	0.792399	1001	4
HCST	4	0.98739	0.98742	1	18679	0	0.012612	0.041592	0.792399	1002	4
IL5RA	4	0.98736	0.9874	1	18678	0	0.012635	0.041664	0.792399	1005	4
PCDHA12	4	0.98188	0.98191	1	18531	0	0.012681	0.041804	0.793982	1006	4
ZNF700	4	0.98725	0.9873	1	18676	0	0.012746	0.041988	0.794931	1009	4
FAN1	4	0.98722	0.98725	1	18675	0	0.012778	0.042078	0.794931	1011	4
C1GALT1	4	0.9872	0.98724	1	18673	0	0.012798	0.042145	0.795222	1013	4
NME1	4	0.9768	0.97681	1	18400	0	0.012814	0.042205	0.795427	1014	4
CCNE1	4	0.98709	0.98714	1	18671	0	0.012906	0.042501	0.796398	1019	4
ACTG2	4	0.97984	0.9799	1	18466	0	0.012992	0.042758	0.796398	1022	4
ENAM	4	0.987	0.98705	1	18670	0	0.013004	0.042792	0.796398	1024	4
IL17B	4	0.98696	0.98702	1	18669	0	0.013038	0.04289	0.796398	1025	4
RNF141	4	0.98696	0.98702	1	18668	0	0.013045	0.042913	0.796398	1027	4
NME1-NME2	4	0.97883	0.97884	1	18447	0	0.013046	0.042918	0.796398	1028	4
PSTPIP1	4	0.98695	0.98702	1	18667	0	0.013047	0.042919	0.796398	1029	4
ZNF230	4	0.98691	0.98697	1	18666	0	0.013091	0.043044	0.796398	1032	4
RELL1	4	0.98688	0.98694	1	18665	0	0.013115	0.043119	0.796398	1034	4
OR8H1	4	0.98688	0.98694	1	18664	0	0.013117	0.043124	0.796398	1035	4
ADGRG3	4	0.96996	0.96999	1	18214	0	0.013147	0.043219	0.796762	1036	4
CD5L	4	0.98685	0.98691	1	18663	0	0.01315	0.043227	0.796762	1037	4
TRPV2	4	0.98676	0.98681	1	18661	0	0.013244	0.043513	0.798615	1039	4
DTWD1	4	0.98674	0.98679	1	18660	0	0.013262	0.043572	0.798615	1042	4
PRTFDC1	4	0.98671	0.98676	1	18659	0	0.013295	0.043676	0.798877	1045	4
NAA38	4	0.98668	0.98673	1	18658	0	0.013323	0.043764	0.798949	1047	4
ANGPTL6	4	0.9866	0.98665	1	18655	0	0.013402	0.044001	0.799007	1052	4
SMIM9	4	0.98651	0.98657	1	18654	0	0.013488	0.044267	0.799839	1056	4
CCNYL1	4	0.98649	0.98655	1	18653	0	0.013509	0.044334	0.799839	1057	4
XRCC1	4	0.98103	0.98108	1	18499	0	0.013515	0.044357	0.799839	1059	4
RQCD1	4	0.96786	0.96789	1	18157	0	0.013562	0.044496	0.80017	1062	4
FAM25G	4	0.98643	0.98649	1	18652	0	0.013573	0.044537	0.80017	1063	4
WNT9B	4	0.98642	0.98648	1	18651	0	0.013576	0.044542	0.80017	1064	4
TMEM241	4	0.98634	0.9864	1	18650	0	0.013661	0.044783	0.801023	1067	4
UCN	4	0.98631	0.98638	1	18649	0	0.01369	0.044876	0.801023	1069	4
TM9SF3	4	0.98626	0.98632	1	18648	0	0.013743	0.045032	0.801023	1074	4
SLC35B4	4	0.98624	0.98631	1	18647	0	0.013755	0.04507	0.801023	1075	4
TBC1D10B	4	0.98621	0.98627	1	18646	0	0.013793	0.045176	0.801023	1077	4
IQGAP3	4	0.98617	0.98623	1	18645	0	0.013833	0.045287	0.801023	1080	4
NOSTRIN	4	0.98614	0.98619	1	18644	0	0.013863	0.045372	0.801514	1082	4
ABLIM3	4	0.98607	0.98613	1	18643	0	0.013931	0.045588	0.803363	1084	4
MAP3K8	4	0.98435	0.98445	1	18596	0	0.013937	0.045603	0.803363	1085	4
G6PC2	4	0.98603	0.98609	1	18642	0	0.013971	0.045695	0.80388	1086	4
C22orf42	4	0.986	0.98606	1	18641	0	0.013999	0.045777	0.80388	1087	4
DEFA1B	4	0.98599	0.98605	1	18640	0	0.014014	0.045823	0.80388	1088	4
VSTM2L	4	0.98597	0.98603	1	18639	0	0.014031	0.045867	0.80388	1090	4
PRKCH	4	0.98407	0.98416	1	18593	0	0.01405	0.04592	0.80388	1091	4
CNTN5	4	0.98595	0.98601	1	18638	0	0.014052	0.045926	0.80388	1092	4
FOXN3	4	0.98591	0.98597	1	18637	0	0.014088	0.046041	0.804471	1093	4
OLIG1	4	0.9859	0.98596	1	18636	0	0.014099	0.046065	0.804471	1094	4
ARHGEF28	4	0.98585	0.98591	1	18635	0	0.014146	0.046203	0.804776	1097	4
G3BP1	4	0.97219	0.97221	1	18269	0	0.014173	0.046285	0.804776	1098	4
NSRP1	4	0.98581	0.98587	1	18633	0	0.014191	0.046334	0.804776	1100	4
PEAR1	4	0.98568	0.98575	1	18631	0	0.014321	0.04673	0.804776	1106	4
RIC3	4	0.9856	0.98567	1	18630	0	0.014397	0.046958	0.804776	1110	4
WNT7B	4	0.98344	0.98349	1	18575	0	0.014421	0.047032	0.804776	1111	4
PIN1	4	0.98557	0.98564	1	18629	0	0.014425	0.047039	0.804776	1112	4
MAST1	4	0.98555	0.98562	1	18628	0	0.014451	0.047111	0.804776	1115	4
HIST1H2AA	4	0.98554	0.98561	1	18627	0	0.014462	0.04714	0.804776	1116	4
GJC2	4	0.98553	0.98561	1	18626	0	0.014469	0.047157	0.804776	1117	4
PF4	4	0.98552	0.9856	1	18625	0	0.01448	0.047189	0.804776	1118	4
RNF44	4	0.9855	0.98558	1	18624	0	0.014497	0.047243	0.804776	1120	4
GBX2	4	0.98549	0.98558	1	18623	0	0.014506	0.047267	0.804776	1121	4
KBTBD6	4	0.98547	0.98555	1	18622	0	0.014528	0.047331	0.804776	1122	4
SLC8A3	4	0.97235	0.97237	1	18276	0	0.014544	0.047384	0.804776	1123	4
PVR	4	0.98544	0.98552	1	18621	0	0.014558	0.047438	0.804776	1125	4
FBXO43	4	0.98537	0.98545	1	18620	0	0.014629	0.047653	0.805089	1131	4
HOXB3	4	0.98536	0.98544	1	18619	0	0.01464	0.047689	0.805089	1132	4
EZH2	4	0.9853	0.98539	1	18618	0	0.014699	0.047862	0.805089	1133	4
SEMA3B	4	0.98528	0.98537	1	18617	0	0.014721	0.04793	0.805089	1135	4
PPFIA4	4	0.98527	0.98535	1	18616	0	0.014735	0.047967	0.805089	1137	4
THEM4	4	0.98526	0.98535	1	18615	0	0.014739	0.047978	0.805089	1138	4
ERRFI1	4	0.98524	0.98533	1	18614	0	0.014759	0.04803	0.805089	1140	4
ATP1B1	4	0.9696	0.96962	1	18203	0	0.014789	0.048123	0.805089	1141	4
ETNPPL	4	0.98518	0.98527	1	18612	0	0.014823	0.048225	0.805089	1144	4
OR51E1	4	0.98517	0.98526	1	18611	0	0.014835	0.04827	0.805089	1145	4
LY6G6C	4	0.97084	0.97089	1	18233	0	0.014864	0.048354	0.805089	1148	4
MAU2	4	0.98512	0.98522	1	18610	0	0.014884	0.04841	0.805319	1149	4
GABRR3	4	0.98028	0.98034	1	18476	0	0.014957	0.048627	0.806579	1151	4
ZNF43	4	0.96765	0.9677	1	18153	0	0.015011	0.048778	0.806579	1153	4
SDK1	4	0.98495	0.98503	1	18609	0	0.015054	0.048904	0.806579	1155	4
TMED1	4	0.9849	0.98499	1	18608	0	0.015099	0.049044	0.806579	1158	4
DEFB113	4	0.98488	0.98496	1	18607	0	0.015124	0.049117	0.806579	1161	4
2001-12-01	4	0.98476	0.98484	1	18606	0	0.015239	0.049454	0.806579	1166	4
C16orf54	4	0.98476	0.98483	1	18605	0	0.015241	0.04946	0.806579	1167	4
KIF3C	4	0.9719	0.97191	1	18260	0	0.015258	0.049505	0.806579	1168	4
GOLPH3L	4	0.98472	0.9848	1	18604	0	0.01528	0.049583	0.806579	1170	4
NEUROD6	4	0.9846	0.98468	1	18603	0	0.015401	0.04995	0.806579	1177	4
VAMP7	4	0.97137	0.97142	1	18243	0	0.015407	0.04997	0.806579	1178	4
HIST1H1D	4	0.98447	0.98455	1	18602	0	0.015532	0.050348	0.806579	1182	4
TRIM4	4	0.98444	0.98453	1	18601	0	0.015557	0.050433	0.806579	1183	4
AXIN2	4	0.98443	0.98451	1	18600	0	0.015573	0.050484	0.806579	1184	4
TSTA3	4	0.98441	0.9845	1	18599	0	0.015587	0.05052	0.806579	1187	4
NSDHL	4	0.9844	0.98449	1	18598	0	0.015598	0.050557	0.806579	1189	4
SERP1	4	0.98436	0.98446	1	18597	0	0.015635	0.050676	0.806579	1193	4
CLEC2D	4	0.96648	0.96652	1	18131	0	0.015673	0.050781	0.806579	1196	4
IL22RA2	4	0.98416	0.98425	1	18595	0	0.015842	0.051268	0.806579	1207	4
APOL3	4	0.97498	0.97501	1	18350	0	0.015873	0.051367	0.806579	1209	4
HSD11B2	4	0.98405	0.98414	1	18592	0	0.015948	0.051589	0.806579	1213	4
HBP1	4	0.98403	0.98411	1	18591	0	0.015974	0.051669	0.806579	1214	4
PAQR4	4	0.97255	0.97256	1	18283	0	0.016046	0.051871	0.806579	1217	4
OVOL3	4	0.98393	0.98402	1	18590	0	0.016066	0.051929	0.806579	1218	4
VKORC1	4	0.96599	0.96602	1	18119	0	0.016074	0.051951	0.806579	1219	4
ZHX1-C8orf76	4	0.98388	0.98397	1	18589	0	0.01612	0.052089	0.806579	1222	4
RAC3	4	0.98115	0.9812	1	18503	0	0.016125	0.052113	0.806579	1223	4
NFE2	4	0.98386	0.98395	1	18588	0	0.016137	0.052144	0.806579	1224	4
CCDC78	4	0.98382	0.9839	1	18587	0	0.016184	0.052278	0.806579	1225	4
PLCG1	4	0.98086	0.98092	1	18492	0	0.016198	0.052321	0.806579	1226	4
TAP2	4	0.98379	0.98387	1	18586	0	0.01621	0.052365	0.806579	1228	4
AIFM3	4	0.98373	0.9838	1	18584	0	0.016267	0.052517	0.806579	1231	4
TRAPPC9	4	0.9837	0.98376	1	18583	0	0.016303	0.052627	0.806579	1235	4
TLE1	4	0.98369	0.98376	1	18582	0	0.01631	0.052645	0.806579	1237	4
FAM83D	4	0.98368	0.98375	1	18581	0	0.016317	0.052664	0.806579	1238	4
DNAH1	4	0.98368	0.98375	1	18580	0	0.016322	0.052678	0.806579	1239	4
SPANXN1	4	0.98365	0.98373	1	18578	0	0.016346	0.052742	0.806579	1240	4
EFNA5	4	0.98362	0.98369	1	18577	0	0.01638	0.052841	0.806579	1242	4
CPEB3	4	0.9651	0.96511	1	18093	0	0.016494	0.053184	0.806579	1247	4
PLEKHG7	4	0.98349	0.98355	1	18576	0	0.016509	0.053237	0.806579	1248	4
FGF11	4	0.979	0.97902	1	18449	0	0.01653	0.053294	0.806579	1250	4
STAU1	4	0.96423	0.96424	1	18075	0	0.016564	0.053396	0.806579	1253	4
LOC101927572	4	0.96384	0.96384	1	18066	0	0.016614	0.053542	0.806579	1258	4
NKRF	4	0.98338	0.98344	1	18574	0	0.016618	0.053551	0.806579	1260	4
NOP10	4	0.98329	0.98335	1	18573	0	0.016705	0.053805	0.806579	1264	4
AMN1	4	0.98329	0.98334	1	18572	0	0.016713	0.053828	0.806579	1265	4
SAA4	4	0.98328	0.98333	1	18571	0	0.016725	0.053865	0.806579	1267	4
EFEMP2	4	0.98325	0.98331	1	18570	0	0.016747	0.053931	0.806579	1268	4
GSKIP	4	0.98319	0.98325	1	18569	0	0.016813	0.054132	0.806579	1272	4
NKX1-2	4	0.98318	0.98324	1	18568	0	0.01682	0.054153	0.806579	1273	4
ENO2	4	0.96446	0.96447	1	18083	0	0.016823	0.054168	0.806579	1275	4
B3GNT5	4	0.98316	0.98321	1	18567	0	0.016842	0.054229	0.806579	1277	4
CYBRD1	4	0.98311	0.98317	1	18565	0	0.016888	0.054366	0.806579	1281	4
MARK3	4	0.9831	0.98315	1	18564	0	0.016901	0.0544	0.806579	1283	4
KIAA0040	4	0.98307	0.98314	1	18563	0	0.016925	0.054467	0.806579	1285	4
KIF5C	4	0.98306	0.98312	1	18562	0	0.016945	0.05454	0.806579	1286	4
ITPA	4	0.98305	0.98311	1	18561	0	0.016947	0.054548	0.806579	1287	4
UCP2	4	0.98301	0.98306	1	18560	0	0.016994	0.054672	0.806579	1290	4
IER3	4	0.98295	0.98301	1	18559	0	0.017053	0.054858	0.806579	1293	4
CNN3	4	0.98292	0.98298	1	18558	0	0.017076	0.054927	0.806579	1295	4
SULT2B1	4	0.98288	0.98294	1	18557	0	0.017118	0.055045	0.806579	1297	4
HIST1H2BA	4	0.98279	0.98285	1	18555	0	0.017207	0.055322	0.806579	1303	4
NOG	4	0.98264	0.9827	1	18554	0	0.017357	0.055747	0.806579	1308	4
MOB1A	4	0.9825	0.98254	1	18548	0	0.017406	0.055882	0.806579	1313	4
INHBA	4	0.98255	0.98259	1	18552	0	0.017447	0.056	0.806579	1315	4
GDI2	4	0.98254	0.98258	1	18551	0	0.017459	0.056032	0.806579	1316	4
SLC25A33	4	0.98254	0.98257	1	18550	0	0.017464	0.056046	0.806579	1317	4
TSHZ2	4	0.98253	0.98256	1	18549	0	0.017475	0.056075	0.806579	1319	4
C6orf1	4	0.97244	0.97246	1	18279	0	0.017549	0.056287	0.806579	1322	4
HHLA3	4	0.98243	0.98248	1	18547	0	0.017565	0.056333	0.806579	1324	4
PCCA	4	0.98234	0.98239	1	18546	0	0.017659	0.056604	0.806579	1328	4
GRHL3	4	0.98234	0.98239	1	18545	0	0.017664	0.056617	0.806579	1329	4
FGD6	4	0.98232	0.98237	1	18544	0	0.017677	0.05666	0.806579	1330	4
MAP2K5	4	0.9823	0.98234	1	18543	0	0.017705	0.056749	0.806579	1333	4
VGLL1	4	0.9782	0.97819	1	18430	0	0.017723	0.056801	0.806579	1334	4
C2orf76	4	0.98228	0.98233	1	18542	0	0.017725	0.056806	0.806579	1335	4
SDC1	4	0.96607	0.9661	1	18120	0	0.017731	0.056825	0.806579	1337	4
IFI16	4	0.98221	0.98225	1	18541	0	0.017794	0.057003	0.806579	1340	4
DCD	4	0.97703	0.97702	1	18404	0	0.017849	0.057162	0.806579	1343	4
PCNX	4	0.98215	0.98219	1	18540	0	0.017855	0.057176	0.806579	1345	4
TAP1	4	0.98212	0.98217	1	18539	0	0.017878	0.057237	0.806579	1346	4
IFT27	4	0.98203	0.98207	1	18538	0	0.017968	0.057491	0.806579	1351	4
LRAT	4	0.98203	0.98206	1	18537	0	0.01797	0.057498	0.806579	1352	4
CEACAM4	4	0.98195	0.98199	1	18535	0	0.01805	0.057716	0.806579	1357	4
ADCY10	4	0.98194	0.98197	1	18534	0	0.018063	0.057757	0.806579	1358	4
FER1L6	4	0.9819	0.98192	1	18533	0	0.018104	0.057878	0.806579	1360	4
OGFOD2	4	0.98189	0.98191	1	18532	0	0.018114	0.057904	0.806579	1362	4
RASSF6	4	0.98185	0.98188	1	18529	0	0.018145	0.058006	0.806579	1366	4
AKR1C2	4	0.98179	0.98183	1	18528	0	0.018208	0.058175	0.806579	1371	4
PLD2	4	0.98176	0.9818	1	18527	0	0.018236	0.058263	0.806579	1372	4
AKAP4	4	0.96545	0.96548	1	18105	0	0.018267	0.058353	0.806579	1374	4
SCPEP1	4	0.9817	0.98174	1	18525	0	0.018301	0.058446	0.806579	1376	4
SNX13	4	0.98168	0.98171	1	18524	0	0.018325	0.058514	0.806579	1377	4
COQ6	4	0.98167	0.98171	1	18523	0	0.018327	0.05852	0.806579	1378	4
ERN2	4	0.98158	0.98163	1	18521	0	0.018421	0.058781	0.806579	1383	4
DEFB112	4	0.98154	0.98159	1	18520	0	0.018458	0.058898	0.806579	1384	4
ACAP1	4	0.98153	0.98159	1	18519	0	0.018466	0.058923	0.806579	1385	4
FAM114A2	4	0.98152	0.98157	1	18518	0	0.018481	0.058966	0.806579	1387	4
FRRS1L	4	0.97231	0.97233	1	18274	0	0.018483	0.058972	0.806579	1388	4
PDE6A	4	0.98152	0.98157	1	18517	0	0.018484	0.05898	0.806579	1389	4
SCG3	4	0.9815	0.98155	1	18516	0	0.018497	0.059023	0.806579	1390	4
HMGN3	4	0.98141	0.98146	1	18515	0	0.018589	0.059294	0.806579	1395	4
CCDC150	4	0.9814	0.98145	1	18514	0	0.018597	0.059324	0.806579	1396	4
GGT6	4	0.98139	0.98144	1	18513	0	0.018608	0.059351	0.806579	1397	4
NBPF12	4	0.96711	0.96716	1	18144	0	0.018625	0.059404	0.806579	1399	4
KRTAP10-8	4	0.98136	0.98142	1	18512	0	0.018637	0.059441	0.806579	1401	4
GPC3	4	0.98134	0.98139	1	18511	0	0.018655	0.059502	0.806579	1403	4
RTTN	4	0.96866	0.96867	1	18180	0	0.018669	0.059547	0.806579	1404	4
CYP26B1	4	0.98131	0.98136	1	18510	0	0.018687	0.059603	0.806579	1407	4
KIR2DS4	4	0.98129	0.98133	1	18509	0	0.018708	0.059657	0.806579	1408	4
CLLU1	4	0.98125	0.98129	1	18508	0	0.018753	0.059806	0.806579	1410	4
TAOK1	4	0.98124	0.98129	1	18507	0	0.018756	0.059816	0.806579	1411	4
CD2BP2	4	0.98124	0.98129	1	18506	0	0.018764	0.059839	0.806579	1412	4
MTMR7	4	0.96923	0.96926	1	18190	0	0.018778	0.059882	0.806579	1413	4
TAS2R3	4	0.98118	0.98123	1	18505	0	0.018825	0.060017	0.806579	1416	4
ENPP3	4	0.98036	0.98043	1	18478	0	0.018836	0.060054	0.806579	1418	4
ANKRD27	4	0.98116	0.98121	1	18504	0	0.018838	0.060057	0.806579	1419	4
CGNL1	4	0.98114	0.98118	1	18502	0	0.018865	0.060138	0.806579	1420	4
ATE1	4	0.98111	0.98116	1	18501	0	0.018894	0.060231	0.806579	1423	4
HOXB7	4	0.98105	0.9811	1	18500	0	0.01895	0.060424	0.806579	1427	4
ALDH1A1	4	0.96615	0.96618	1	18121	0	0.018965	0.060464	0.806579	1429	4
ATG9B	4	0.98102	0.98108	1	18498	0	0.018977	0.060506	0.806579	1430	4
BPNT1	4	0.981	0.98105	1	18496	0	0.019004	0.060575	0.806579	1434	4
HACL1	4	0.98098	0.98104	1	18495	0	0.019017	0.060603	0.806579	1436	4
CIDEA	4	0.98086	0.98092	1	18493	0	0.019135	0.060962	0.80785	1440	4
DSCAML1	4	0.98086	0.98092	1	18491	0	0.019143	0.060986	0.80785	1442	4
SLC28A2	4	0.98075	0.98083	1	18490	0	0.019254	0.06134	0.808657	1448	4
ZNF705D	4	0.97673	0.97673	1	18398	0	0.019263	0.061361	0.808657	1450	4
TRIM74	4	0.98065	0.98072	1	18487	0	0.019351	0.061634	0.80891	1455	4
MAPK3	4	0.98062	0.98069	1	18485	0	0.019376	0.061711	0.80891	1457	4
SOST	4	0.98061	0.98068	1	18484	0	0.01939	0.061745	0.80891	1458	4
NARR	4	0.98061	0.98068	1	18483	0	0.019395	0.061763	0.80891	1459	4
MCC	4	0.97399	0.97398	1	18322	0	0.019489	0.062023	0.80891	1464	4
MACROD2	4	0.98044	0.98051	1	18481	0	0.019556	0.062209	0.80891	1466	4
RUNDC1	4	0.98041	0.98047	1	18480	0	0.019591	0.062316	0.80891	1469	4
ADAMTS18	4	0.98039	0.98046	1	18479	0	0.019611	0.062367	0.80891	1471	4
PPM1J	4	0.97836	0.97834	1	18433	0	0.019711	0.062646	0.80891	1476	4
PRKAR2B	4	0.98028	0.98034	1	18477	0	0.019721	0.062675	0.80891	1477	4
FAM65C	4	0.98024	0.98031	1	18475	0	0.019756	0.062773	0.80891	1480	4
KIAA0226	4	0.98023	0.9803	1	18474	0	0.019767	0.062805	0.80891	1482	4
ZNF570	4	0.98016	0.98023	1	18473	0	0.019837	0.063008	0.80891	1486	4
OR5AU1	4	0.98009	0.98016	1	18471	0	0.019914	0.063232	0.80891	1490	4
MEP1A	4	0.97454	0.97457	1	18336	0	0.019951	0.063336	0.80891	1494	4
TMC3	4	0.98004	0.9801	1	18470	0	0.019956	0.063351	0.80891	1496	4
SLC18A1	4	0.98004	0.9801	1	18469	0	0.019964	0.063385	0.80891	1497	4
CCSER1	4	0.97995	0.98001	1	18468	0	0.020048	0.063648	0.810342	1500	4
ALDOC	4	0.97994	0.97999	1	18467	0	0.020059	0.063678	0.810342	1502	4
PANX2	4	0.97521	0.97524	1	18357	0	0.020237	0.064202	0.811681	1510	4
KIF20A	4	0.97967	0.97973	1	18465	0	0.020328	0.064435	0.811681	1513	4
ADAM20	4	0.97966	0.97971	1	18464	0	0.020339	0.064456	0.811681	1515	4
TPD52	4	0.97962	0.97967	1	18463	0	0.020381	0.064576	0.811681	1518	4
DENND4A	4	0.97457	0.9746	1	18338	0	0.020405	0.064632	0.811681	1519	4
HERC3	4	0.97958	0.97963	1	18462	0	0.020424	0.064691	0.811681	1520	4
HSD17B14	4	0.97957	0.97962	1	18461	0	0.020429	0.064711	0.811681	1521	4
ZNF41	4	0.9795	0.97955	1	18460	0	0.020497	0.064899	0.811681	1525	4
SIRPD	4	0.97943	0.97947	1	18459	0	0.020571	0.065115	0.811681	1530	4
RNASET2	4	0.97937	0.97942	1	18458	0	0.020628	0.065296	0.811681	1531	4
BHLHE40	4	0.97937	0.97942	1	18457	0	0.020631	0.065304	0.811681	1533	4
HILPDA	4	0.97935	0.9794	1	18456	0	0.020648	0.065354	0.811681	1535	4
LOC100130451	4	0.97931	0.97937	1	18455	0	0.020685	0.06546	0.811681	1537	4
CD1E	4	0.97761	0.97759	1	18415	0	0.020713	0.065543	0.811681	1538	4
GPR148	4	0.97929	0.97933	1	18454	0	0.020714	0.065544	0.811681	1539	4
TXNRD3NB	4	0.97375	0.97375	1	18318	0	0.020726	0.065586	0.811681	1541	4
TMEM158	4	0.97919	0.97922	1	18453	0	0.020814	0.065854	0.811681	1545	4
HOXA2	4	0.97906	0.97909	1	18452	0	0.020937	0.066202	0.811992	1557	4
AIFM1	4	0.97904	0.97906	1	18451	0	0.020958	0.066253	0.811992	1559	4
BAK1	4	0.97904	0.97906	1	18450	0	0.020963	0.066271	0.811992	1560	4
NCOA4	4	0.97894	0.97896	1	18448	0	0.021062	0.066549	0.813594	1562	4
PILRB	4	0.97883	0.97884	1	18446	0	0.021172	0.066852	0.813594	1565	4
ZNF705B	4	0.97882	0.97884	1	18445	0	0.021177	0.06687	0.813594	1566	4
GPR153	4	0.97878	0.97878	1	18444	0	0.021224	0.067017	0.813594	1569	4
SPANXN2	4	0.97875	0.97875	1	18443	0	0.02125	0.067084	0.813594	1572	4
IGSF1	4	0.97873	0.97873	1	18442	0	0.021274	0.067152	0.813594	1574	4
GLDC	4	0.97871	0.97872	1	18441	0	0.021285	0.067184	0.813594	1575	4
IDO1	4	0.97869	0.97869	1	18440	0	0.021314	0.067268	0.813594	1577	4
CALML4	4	0.97855	0.97854	1	18438	0	0.021449	0.067662	0.813594	1585	4
WFDC3	4	0.97848	0.97846	1	18437	0	0.021516	0.067855	0.813594	1588	4
FGA	4	0.97843	0.97841	1	18436	0	0.021569	0.068003	0.813594	1593	4
SAP130	4	0.97842	0.9784	1	18435	0	0.021581	0.068036	0.813594	1595	4
IRF5	4	0.97316	0.97318	1	18299	0	0.021594	0.068073	0.813594	1597	4
STARD6	4	0.97836	0.97835	1	18434	0	0.021637	0.068183	0.813594	1601	4
SLC9A7	4	0.97834	0.97832	1	18432	0	0.021658	0.068242	0.813594	1602	4
APEX2	4	0.97823	0.97822	1	18431	0	0.02177	0.068562	0.815495	1607	4
NGB	4	0.97813	0.97812	1	18428	0	0.021871	0.068863	0.817653	1609	4
SCMH1	4	0.97808	0.97807	1	18427	0	0.021916	0.068988	0.817869	1611	4
KLRB1	4	0.97808	0.97807	1	18426	0	0.021919	0.068997	0.817869	1612	4
LMF2	4	0.97801	0.97799	1	18425	0	0.021994	0.069227	0.819168	1615	4
CNIH2	4	0.97796	0.97794	1	18424	0	0.022045	0.069385	0.819168	1619	4
FASTK	4	0.97592	0.97596	1	18377	0	0.02216	0.069703	0.820012	1622	4
ZIC3	4	0.9778	0.97777	1	18423	0	0.022201	0.069831	0.820012	1623	4
FIGLA	4	0.97779	0.97776	1	18422	0	0.022207	0.06985	0.820012	1624	4
ZNF91	4	0.97779	0.97776	1	18421	0	0.02221	0.069861	0.820012	1625	4
ACSL6	4	0.97777	0.97773	1	18420	0	0.022234	0.069932	0.820012	1626	4
PKN3	4	0.97775	0.97771	1	18419	0	0.022255	0.069993	0.820012	1628	4
HN1L	4	0.97771	0.97768	1	18418	0	0.022285	0.070086	0.820012	1629	4
ARID1A	4	0.97771	0.97768	1	18417	0	0.022294	0.070116	0.820012	1631	4
LRP12	4	0.97586	0.97589	1	18373	0	0.022324	0.070202	0.820012	1632	4
IL27	4	0.97765	0.97762	1	18416	0	0.022351	0.070276	0.820012	1633	4
TXNDC16	4	0.97759	0.97756	1	18414	0	0.022412	0.07045	0.820012	1637	4
PPP2CB	4	0.97417	0.97418	1	18329	0	0.022422	0.070474	0.820012	1638	4
BPGM	4	0.97758	0.97755	1	18413	0	0.022424	0.070481	0.820012	1639	4
AP1G1	4	0.9775	0.97748	1	18412	0	0.0225	0.070703	0.820012	1641	4
ZNF365	4	0.97748	0.97746	1	18411	0	0.022521	0.070759	0.820012	1644	4
TTLL7	4	0.97747	0.97746	1	18410	0	0.022527	0.070772	0.820012	1646	4
RNF133	4	0.97743	0.97742	1	18409	0	0.022567	0.070896	0.820012	1651	4
SS18L1	4	0.97743	0.97741	1	18408	0	0.022573	0.070913	0.820012	1652	4
OR5B3	4	0.97729	0.97728	1	18407	0	0.022714	0.071323	0.820631	1660	4
PCTP	4	0.97632	0.97634	1	18387	0	0.022753	0.071441	0.820631	1664	4
RPP30	4	0.97707	0.97706	1	18405	0	0.022929	0.07193	0.823772	1669	4
PPP1R1B	4	0.97696	0.97697	1	18403	0	0.023037	0.072258	0.825014	1672	4
TDRD9	4	0.97686	0.97687	1	18401	0	0.023139	0.072563	0.825014	1676	4
S100A3	4	0.96766	0.9677	1	18154	0	0.023182	0.072688	0.825014	1679	4
ARHGEF3	4	0.97676	0.97676	1	18399	0	0.023245	0.072866	0.825014	1682	4
SPATA16	4	0.97671	0.97671	1	18396	0	0.023295	0.073003	0.825014	1685	4
GNS	4	0.97668	0.97668	1	18395	0	0.023323	0.073103	0.825014	1687	4
ELMO1	4	0.97655	0.97656	1	18394	0	0.023448	0.07346	0.825014	1694	4
FRMD6	4	0.97651	0.97652	1	18393	0	0.023486	0.073566	0.825014	1697	4
IQCF5	4	0.97648	0.97648	1	18392	0	0.023523	0.073681	0.825014	1704	4
PCDHGC3	4	0.97646	0.97646	1	18391	0	0.023539	0.07373	0.825014	1707	4
BPIFA3	4	0.97644	0.97645	1	18390	0	0.023561	0.073782	0.825014	1708	4
TCEB3	4	0.97635	0.97637	1	18389	0	0.023649	0.074033	0.825014	1714	4
ASTN1	4	0.97632	0.97634	1	18388	0	0.023678	0.074111	0.825014	1717	4
CES2	4	0.97629	0.97631	1	18386	0	0.023712	0.074219	0.825193	1719	4
FAHD1	4	0.9762	0.97622	1	18385	0	0.023804	0.074486	0.826043	1722	4
OR2A42	4	0.97617	0.9762	1	18384	0	0.02383	0.074562	0.826043	1724	4
FGF4	4	0.96965	0.96967	1	18204	0	0.023862	0.074664	0.826043	1725	4
HRNR	4	0.9761	0.97613	1	18382	0	0.0239	0.074769	0.826043	1728	4
EIF2AK4	4	0.96563	0.96566	1	18108	0	0.023932	0.074858	0.826043	1729	4
NUCB2	4	0.97606	0.9761	1	18381	0	0.023941	0.074887	0.826043	1730	4
SYNGR4	4	0.97602	0.97606	1	18380	0	0.023982	0.075019	0.826043	1731	4
ATF6B	4	0.97599	0.97603	1	18379	0	0.024011	0.075106	0.826043	1733	4
SCUBE2	4	0.97594	0.97598	1	18378	0	0.024059	0.075242	0.826043	1735	4
SND1	4	0.97592	0.97596	1	18376	0	0.024081	0.075301	0.826043	1738	4
OR2Y1	4	0.9759	0.97593	1	18375	0	0.024101	0.075355	0.826043	1741	4
IL12RB2	4	0.97587	0.9759	1	18374	0	0.024129	0.075444	0.826043	1742	4
NLRP10	4	0.97584	0.97588	1	18372	0	0.024155	0.075513	0.826043	1743	4
AIM1L	4	0.97578	0.97581	1	18371	0	0.024222	0.075697	0.826043	1744	4
ZNF544	4	0.97575	0.97578	1	18370	0	0.024248	0.075761	0.826043	1746	4
UBQLNL	4	0.97575	0.97578	1	18369	0	0.024251	0.075771	0.826043	1747	4
ST6GALNAC2	4	0.97566	0.97569	1	18368	0	0.024335	0.076024	0.826043	1752	4
INHA	4	0.97565	0.97567	1	18367	0	0.024348	0.076067	0.826043	1755	4
SP8	4	0.97564	0.97566	1	18365	0	0.024361	0.076108	0.826043	1757	4
NUTM2G	4	0.97563	0.97565	1	18364	0	0.024367	0.076129	0.826043	1758	4
GPX8	4	0.97552	0.97554	1	18363	0	0.024481	0.076445	0.826043	1764	4
SLC25A23	4	0.97547	0.9755	1	18362	0	0.024529	0.076593	0.826043	1766	4
ADAM15	4	0.97542	0.97545	1	18361	0	0.024581	0.076742	0.826043	1768	4
ECH1	4	0.96542	0.96544	1	18101	0	0.024599	0.076788	0.826043	1769	4
PRR29	4	0.97529	0.97532	1	18360	0	0.024708	0.077108	0.826043	1776	4
EMP1	4	0.97528	0.9753	1	18359	0	0.024724	0.077152	0.826043	1777	4
CDX4	4	0.97523	0.97527	1	18358	0	0.024767	0.077274	0.826043	1781	4
EML5	4	0.9752	0.97523	1	18356	0	0.024799	0.077361	0.826043	1783	4
APP	4	0.9674	0.96745	1	18147	0	0.024808	0.077383	0.826043	1785	4
FAM58A	4	0.97517	0.97521	1	18355	0	0.024829	0.077431	0.826043	1786	4
ENOX2	4	0.97515	0.97519	1	18354	0	0.024845	0.077482	0.826043	1787	4
GRB7	4	0.97515	0.97518	1	18353	0	0.024852	0.077506	0.826043	1788	4
IL3	4	0.97505	0.97509	1	18351	0	0.024947	0.077786	0.826043	1796	4
DPP3	4	0.97496	0.97499	1	18349	0	0.025042	0.078044	0.826043	1805	4
HOXA11	4	0.97486	0.97489	1	18348	0	0.025138	0.078291	0.826043	1809	4
ADSS	4	0.97485	0.97488	1	18347	0	0.025155	0.078337	0.826043	1810	4
IL20	4	0.97482	0.97486	1	18345	0	0.025178	0.07841	0.826043	1813	4
PPAPDC2	4	0.97482	0.97486	1	18344	0	0.025181	0.078421	0.826043	1814	4
CHDH	4	0.97473	0.97477	1	18343	0	0.02527	0.078645	0.826043	1819	4
NMNAT2	4	0.97472	0.97475	1	18342	0	0.025284	0.078688	0.826043	1820	4
ADHFE1	4	0.9747	0.97473	1	18341	0	0.0253	0.078735	0.826043	1821	4
DUS1L	4	0.97469	0.97471	1	18340	0	0.02531	0.078769	0.826043	1822	4
CLEC2A	4	0.97458	0.97461	1	18339	0	0.02542	0.079094	0.827044	1827	4
PNPLA3	4	0.97455	0.97458	1	18337	0	0.025453	0.079191	0.827268	1829	4
SLC25A45	4	0.9745	0.97453	1	18335	0	0.0255	0.079317	0.827551	1832	4
NCALD	4	0.97443	0.97445	1	18334	0	0.02557	0.079522	0.827761	1833	4
CEP131	4	0.97429	0.97431	1	18333	0	0.025708	0.079927	0.827761	1836	4
FLNA	4	0.97426	0.97428	1	18332	0	0.025738	0.080004	0.827761	1840	4
C17orf77	4	0.97423	0.97424	1	18331	0	0.025772	0.080097	0.827761	1843	4
HCAR1	4	0.97419	0.9742	1	18330	0	0.025809	0.0802	0.827761	1846	4
CEP95	4	0.97416	0.97417	1	18328	0	0.025836	0.08027	0.827761	1848	4
GATM	4	0.97412	0.97413	1	18327	0	0.025876	0.080385	0.827761	1849	4
NPC2	4	0.97405	0.97405	1	18326	0	0.02595	0.0806	0.827761	1852	4
LYZL6	4	0.97401	0.974	1	18325	0	0.025991	0.080718	0.827761	1854	4
WDR64	4	0.97401	0.974	1	18324	0	0.025994	0.08073	0.827761	1855	4
ALDH1L2	4	0.97398	0.97397	1	18321	0	0.026025	0.080811	0.827761	1858	4
C1orf54	4	0.97381	0.97381	1	18320	0	0.026188	0.081287	0.827761	1865	4
FKBP1B	4	0.97377	0.97377	1	18319	0	0.026226	0.081395	0.827761	1867	4
MAGI1	4	0.97371	0.97372	1	18317	0	0.026294	0.081588	0.827761	1872	4
C6orf203	4	0.9737	0.97371	1	18316	0	0.026301	0.081608	0.827761	1873	4
MAGEB16	4	0.9737	0.9737	1	18315	0	0.026304	0.08162	0.827761	1874	4
RAP1GAP2	4	0.97368	0.97369	1	18314	0	0.026318	0.081663	0.827761	1875	4
COBL	4	0.97366	0.97366	1	18313	0	0.026342	0.081736	0.827761	1876	4
CCDC124	4	0.97364	0.97365	1	18312	0	0.026359	0.081783	0.827761	1879	4
ZNF679	4	0.97363	0.97364	1	18311	0	0.026369	0.081806	0.827761	1880	4
FAM24A	4	0.97361	0.97362	1	18310	0	0.026386	0.081843	0.827761	1881	4
FBXO9	4	0.9736	0.97361	1	18309	0	0.026396	0.081873	0.827761	1883	4
PIEZO1	4	0.97359	0.97359	1	18308	0	0.02641	0.081919	0.827761	1884	4
TMEM232	4	0.97355	0.97354	1	18307	0	0.026455	0.082043	0.827761	1887	4
FBXL19	4	0.97354	0.97354	1	18306	0	0.026458	0.082056	0.827761	1888	4
ERAP1	4	0.97353	0.97353	1	18305	0	0.026472	0.082092	0.827761	1889	4
PDCD1LG2	4	0.97352	0.97352	1	18304	0	0.026479	0.082112	0.827761	1890	4
MAEA	4	0.9734	0.9734	1	18303	0	0.026603	0.082454	0.827761	1898	4
GCSAM	4	0.96579	0.96582	1	18114	0	0.026702	0.082737	0.827761	1903	4
KCNC3	4	0.97329	0.9733	1	18301	0	0.026706	0.082751	0.827761	1905	4
ZBTB8B	4	0.97319	0.97321	1	18300	0	0.02681	0.083035	0.827761	1909	4
OR5W2	4	0.97315	0.97317	1	18297	0	0.026852	0.083151	0.827761	1913	4
TMEM214	4	0.97312	0.97314	1	18296	0	0.026876	0.08322	0.827761	1915	4
CD9	4	0.97304	0.97305	1	18294	0	0.026963	0.083445	0.827761	1920	4
CSNK2A1	4	0.97303	0.97305	1	18293	0	0.026966	0.083451	0.827761	1921	4
FAM198B	4	0.97302	0.97303	1	18292	0	0.02698	0.083488	0.827761	1922	4
HOXC12	4	0.973	0.97302	1	18291	0	0.026998	0.08353	0.827761	1923	4
CD320	4	0.97299	0.97301	1	18290	0	0.027008	0.083557	0.827761	1924	4
ZNF660	4	0.97293	0.97295	1	18289	0	0.027071	0.083742	0.827761	1929	4
PIN4	4	0.97289	0.97291	1	18288	0	0.02711	0.083861	0.827761	1932	4
PFN4	4	0.97285	0.97288	1	18287	0	0.027155	0.083986	0.827761	1936	4
TEX15	4	0.97284	0.97287	1	18286	0	0.027162	0.084002	0.827761	1937	4
MEGF8	4	0.97272	0.97274	1	18285	0	0.027278	0.084315	0.827761	1944	4
TUSC5	4	0.97268	0.9727	1	18284	0	0.02732	0.084438	0.827761	1948	4
NELFCD	4	0.97254	0.97255	1	18282	0	0.027464	0.084835	0.827761	1955	4
CCDC83	4	0.97251	0.97253	1	18281	0	0.027486	0.084895	0.827761	1956	4
OR12D3	4	0.97238	0.97241	1	18278	0	0.02762	0.085269	0.827761	1959	4
C22orf15	4	0.97236	0.97239	1	18277	0	0.027638	0.085326	0.827761	1962	4
SLURP1	4	0.97229	0.97232	1	18273	0	0.027705	0.085533	0.827761	1966	4
TTLL2	4	0.97229	0.97232	1	18272	0	0.027712	0.085552	0.827761	1967	4
DNAJC10	4	0.97226	0.97228	1	18271	0	0.027744	0.085638	0.827761	1969	4
IFT22	4	0.97219	0.97221	1	18270	0	0.027808	0.085805	0.827761	1971	4
ARHGAP15	4	0.97216	0.97216	1	18268	0	0.027844	0.085907	0.827761	1974	4
PPAPDC1A	4	0.97214	0.97214	1	18266	0	0.027862	0.085952	0.827761	1976	4
CNFN	4	0.96339	0.9634	1	18055	0	0.027924	0.08612	0.827761	1979	4
AKR1B15	4	0.97205	0.97205	1	18264	0	0.027955	0.0862	0.827761	1981	4
MUC22	4	0.97202	0.97202	1	18263	0	0.02798	0.086269	0.827761	1984	4
BNC1	4	0.97195	0.97195	1	18262	0	0.028051	0.086468	0.827761	1988	4
EIF2AK3	4	0.97192	0.97193	1	18261	0	0.02808	0.086546	0.827761	1989	4
CTCFL	4	0.97188	0.97189	1	18259	0	0.02812	0.08666	0.827761	1990	4
CLCA4	4	0.97186	0.97187	1	18258	0	0.028145	0.086713	0.827761	1991	4
UNCX	4	0.9718	0.97182	1	18257	0	0.028195	0.086854	0.827761	1992	4
CAPN12	4	0.97174	0.97175	1	18255	0	0.028264	0.08703	0.827761	1996	4
DCUN1D5	4	0.97173	0.97174	1	18254	0	0.028275	0.087062	0.827761	1998	4
CTAGE5	4	0.9717	0.97171	1	18253	0	0.0283	0.087125	0.827761	2000	4
STX4	4	0.97164	0.97166	1	18252	0	0.028365	0.087304	0.827761	2006	4
MACROD1	4	0.97162	0.97164	1	18251	0	0.028379	0.087335	0.827761	2008	4
IGFALS	4	0.9716	0.97163	1	18250	0	0.028397	0.087393	0.827761	2012	4
ZNF658	4	0.97159	0.97162	1	18249	0	0.028408	0.087429	0.827761	2013	4
HDAC4	4	0.97157	0.9716	1	18248	0	0.028434	0.087491	0.827761	2014	4
CIC	4	0.97152	0.97156	1	18247	0	0.028477	0.087599	0.827761	2016	4
SWAP70	4	0.97149	0.97153	1	18246	0	0.028506	0.087688	0.827761	2018	4
KRTAP4-8	4	0.97146	0.97151	1	18245	0	0.028535	0.087772	0.827761	2020	4
RBM28	4	0.97138	0.97144	1	18244	0	0.028619	0.087999	0.827761	2023	4
RAB3C	4	0.9713	0.97135	1	18242	0	0.028699	0.088227	0.827761	2027	4
UNC13D	4	0.97125	0.97129	1	18241	0	0.028754	0.088381	0.827761	2029	4
NPR2	4	0.97112	0.97117	1	18240	0	0.028878	0.088718	0.827761	2033	4
ADAM7	4	0.97107	0.97113	1	18239	0	0.02893	0.088848	0.827761	2036	4
SLAIN2	4	0.97099	0.97104	1	18238	0	0.02901	0.089076	0.827761	2041	4
PLXNC1	4	0.97098	0.97103	1	18237	0	0.029018	0.089094	0.827761	2042	4
SIX3	4	0.97097	0.97102	1	18236	0	0.029025	0.089112	0.827761	2043	4
DNASE1	4	0.97097	0.97102	1	18235	0	0.029033	0.089131	0.827761	2045	4
ASB10	4	0.97085	0.97089	1	18234	0	0.029154	0.089495	0.827761	2050	4
YBX3	4	0.9708	0.97084	1	18231	0	0.029202	0.089627	0.827761	2053	4
CCNL2	4	0.97079	0.97083	1	18230	0	0.02921	0.089642	0.827761	2054	4
CLIP4	4	0.97071	0.97074	1	18229	0	0.029291	0.08986	0.827761	2060	4
SLC6A6	4	0.97068	0.97072	1	18228	0	0.029321	0.089942	0.827761	2062	4
SARNP	4	0.97068	0.97072	1	18227	0	0.029324	0.089949	0.827761	2063	4
SUGCT	4	0.97064	0.97068	1	18226	0	0.029358	0.090033	0.827761	2065	4
KLK8	4	0.97059	0.97063	1	18224	0	0.029406	0.090163	0.827761	2068	4
TSPAN32	4	0.97059	0.97062	1	18223	0	0.029413	0.090186	0.827761	2069	4
TMEM67	4	0.97056	0.97061	1	18222	0	0.029439	0.090247	0.827761	2072	4
ABCG8	4	0.97052	0.97056	1	18221	0	0.029477	0.090349	0.827761	2074	4
MGST3	4	0.96251	0.9625	1	18036	0	0.029489	0.090381	0.827761	2075	4
CRCT1	4	0.97038	0.97041	1	18220	0	0.029622	0.090727	0.827761	2079	4
BOLA2B	4	0.97036	0.97039	1	18219	0	0.029637	0.09078	0.827761	2082	4
NEFL	4	0.9703	0.97033	1	18218	0	0.029697	0.090938	0.827761	2086	4
LCAT	4	0.97026	0.9703	1	18217	0	0.029738	0.091054	0.827761	2087	4
DOLPP1	4	0.97007	0.97009	1	18216	0	0.029933	0.091617	0.827761	2098	4
MTHFSD	4	0.97006	0.97008	1	18215	0	0.029945	0.091645	0.827761	2099	4
TNFRSF1A	4	0.96995	0.96998	1	18213	0	0.030054	0.091948	0.827761	2103	4
OR5F1	4	0.96993	0.96997	1	18212	0	0.030065	0.09198	0.827761	2105	4
TEX37	4	0.96341	0.96342	1	18056	0	0.030073	0.091999	0.827761	2106	4
GSTA5	4	0.96987	0.96991	1	18211	0	0.030126	0.092164	0.827761	2113	4
RAB42	4	0.96986	0.96989	1	18210	0	0.030145	0.092219	0.827761	2116	4
C10orf99	4	0.9698	0.96983	1	18209	0	0.030198	0.092363	0.827761	2121	4
TNFAIP8L3	4	0.96976	0.96979	1	18208	0	0.030236	0.092461	0.827761	2124	4
C18orf54	4	0.96976	0.96978	1	18207	0	0.030243	0.092484	0.827761	2126	4
SSBP2	4	0.96971	0.96973	1	18205	0	0.030289	0.092629	0.827761	2130	4
FAM102A	4	0.9671	0.96714	1	18143	0	0.030341	0.092758	0.827761	2134	4
TLR1	4	0.96281	0.96281	1	18043	0	0.030368	0.09284	0.827761	2135	4
CSF2	4	0.96959	0.96961	1	18202	0	0.030407	0.092948	0.827761	2139	4
STAG2	4	0.96956	0.96959	1	18201	0	0.030437	0.093025	0.827761	2141	4
TGFB3	4	0.96956	0.96958	1	18200	0	0.030441	0.093033	0.827761	2142	4
CD164	4	0.96954	0.96956	1	18199	0	0.030457	0.093078	0.827761	2144	4
FRMPD4	4	0.96951	0.96953	1	18198	0	0.030495	0.093184	0.827761	2146	4
REPS1	4	0.96946	0.96948	1	18197	0	0.030544	0.093326	0.827761	2147	4
NEK5	4	0.96943	0.96946	1	18196	0	0.030567	0.093383	0.827761	2148	4
OR2J2	4	0.96938	0.96941	1	18195	0	0.030621	0.093545	0.827761	2150	4
PRR23B	4	0.96938	0.96941	1	18194	0	0.030625	0.093552	0.827761	2152	4
ATAD3B	4	0.96937	0.9694	1	18193	0	0.030632	0.093583	0.827761	2153	4
FGL2	4	0.96936	0.96939	1	18192	0	0.030644	0.093615	0.827761	2154	4
TOX3	4	0.96932	0.96936	1	18191	0	0.030678	0.093715	0.827761	2158	4
KIRREL	4	0.96917	0.9692	1	18189	0	0.030832	0.09415	0.827761	2165	4
COL19A1	4	0.96914	0.96917	1	18187	0	0.030863	0.09424	0.827761	2167	4
FGD5	4	0.96894	0.96895	1	18186	0	0.031064	0.0948	0.827761	2179	4
WNT9A	4	0.96892	0.96894	1	18185	0	0.031079	0.094842	0.827761	2181	4
PPAP2B	4	0.96891	0.96892	1	18184	0	0.031095	0.094887	0.827761	2182	4
RGS22	4	0.96884	0.96886	1	18183	0	0.031161	0.095062	0.827761	2186	4
PTBP3	4	0.96878	0.96881	1	18182	0	0.031219	0.095215	0.827761	2189	4
BOD1	4	0.96864	0.96865	1	18179	0	0.031363	0.095599	0.827761	2200	4
KCTD11	4	0.9686	0.96861	1	18178	0	0.031398	0.095697	0.827761	2202	4
SGOL2	4	0.96856	0.96858	1	18177	0	0.031437	0.095804	0.827761	2204	4
SLC25A35	4	0.96854	0.96855	1	18176	0	0.031461	0.095863	0.827761	2206	4
RBM44	4	0.96853	0.96854	1	18175	0	0.031472	0.095895	0.827761	2207	4
HLA-DOA	4	0.96852	0.96854	1	18174	0	0.031484	0.095928	0.827761	2208	4
EMC8	4	0.96836	0.96838	1	18173	0	0.031645	0.09634	0.827761	2218	4
SEMA6C	4	0.96835	0.96838	1	18172	0	0.031649	0.096352	0.827761	2219	4
LRRC6	4	0.96832	0.96836	1	18171	0	0.031676	0.096427	0.827761	2222	4
SVOP	4	0.96831	0.96834	1	18170	0	0.031692	0.096468	0.827761	2224	4
ATG101	4	0.96824	0.96827	1	18168	0	0.031759	0.096651	0.827761	2227	4
BEND4	4	0.96824	0.96826	1	18167	0	0.031763	0.096663	0.827761	2229	4
SLC28A3	4	0.96821	0.96824	1	18166	0	0.031786	0.096727	0.827761	2231	4
PTPN18	4	0.96821	0.96823	1	18165	0	0.031794	0.096749	0.827761	2233	4
ERBB2	4	0.96813	0.96816	1	18164	0	0.031869	0.096956	0.827761	2237	4
CCDC25	4	0.9681	0.96813	1	18163	0	0.031905	0.097038	0.827761	2238	4
ALOX12B	4	0.96808	0.96811	1	18162	0	0.03192	0.097085	0.827761	2240	4
C17orf75	4	0.96807	0.9681	1	18161	0	0.031932	0.097115	0.827761	2242	4
TAF4	4	0.96796	0.96801	1	18160	0	0.032039	0.097393	0.827943	2247	4
HNF1A	4	0.96794	0.96798	1	18159	0	0.032059	0.097452	0.827943	2248	4
HCAR2	4	0.96791	0.96795	1	18158	0	0.032095	0.09755	0.827943	2250	4
GAPVD1	4	0.96779	0.96782	1	18156	0	0.032214	0.097867	0.828854	2256	4
CYB5D2	4	0.96771	0.96775	1	18155	0	0.03229	0.098073	0.829089	2261	4
OR10A2	4	0.96535	0.96537	1	18099	0	0.03241	0.098385	0.829833	2263	4
CCDC129	4	0.96755	0.96759	1	18152	0	0.032453	0.098507	0.829833	2265	4
TMED8	4	0.96752	0.96757	1	18151	0	0.032481	0.098597	0.829833	2268	4
DMKN	4	0.96746	0.96751	1	18149	0	0.032541	0.098739	0.829833	2273	4
PCSK5	4	0.96745	0.9675	1	18148	0	0.032545	0.098754	0.829833	2274	4
FAM46B	4	0.96432	0.96433	1	18079	0	0.032831	0.099523	0.830691	2290	4
CYP2C8	4	0.96703	0.96708	1	18141	0	0.032973	0.099922	0.83263	2293	4
CFI	4	0.967	0.96706	1	18140	0	0.032997	0.099973	0.83263	2295	4
ANKRD26	4	0.96684	0.96689	1	18139	0	0.033159	0.10042	0.834565	2300	4
PNLIPRP2	4	0.96671	0.96676	1	18138	0	0.033289	0.10078	0.836395	2303	4
MRPL16	4	0.96664	0.96669	1	18137	0	0.033363	0.10099	0.836694	2307	4
ASPHD2	4	0.9666	0.96663	1	18135	0	0.033404	0.1011	0.836799	2309	4
DUSP13	4	0.96656	0.96659	1	18134	0	0.033445	0.10122	0.836799	2311	4
KPNA4	4	0.96652	0.96656	1	18133	0	0.033477	0.10131	0.836799	2313	4
LDHAL6B	4	0.96651	0.96655	1	18132	0	0.033486	0.10132	0.836799	2314	4
SPRED3	4	0.96645	0.96649	1	18130	0	0.033547	0.10149	0.836799	2317	4
FASTKD3	4	0.96635	0.96639	1	18129	0	0.033646	0.10174	0.836799	2322	4
PRODH	4	0.96633	0.96637	1	18127	0	0.03367	0.1018	0.836799	2323	4
TSNAXIP1	4	0.96628	0.96631	1	18126	0	0.033724	0.10194	0.836799	2327	4
HSF1	4	0.96626	0.96629	1	18125	0	0.03374	0.10198	0.836799	2328	4
PRRC2B	4	0.96623	0.96627	1	18124	0	0.033765	0.10204	0.836799	2330	4
EML4	4	0.96623	0.96626	1	18123	0	0.033769	0.10205	0.836799	2331	4
PHACTR4	4	0.96617	0.9662	1	18122	0	0.033831	0.10222	0.836977	2333	4
H3F3C	4	0.96592	0.96595	1	18117	0	0.034075	0.10289	0.836977	2345	4
USP14	4	0.96578	0.96581	1	18113	0	0.034217	0.10328	0.836977	2352	4
PCSK2	4	0.96578	0.96581	1	18112	0	0.034221	0.1033	0.836977	2354	4
CCDC134	4	0.96576	0.9658	1	18111	0	0.034237	0.10334	0.836977	2356	4
PLLP	4	0.9657	0.96573	1	18110	0	0.0343	0.10352	0.836977	2359	4
KIAA1191	4	0.96568	0.96571	1	18109	0	0.034321	0.10357	0.836977	2361	4
SLC24A4	4	0.96562	0.96565	1	18107	0	0.034379	0.10373	0.836977	2364	4
LY6G5B	4	0.96544	0.96547	1	18104	0	0.034559	0.10422	0.836977	2369	4
MED13L	4	0.96543	0.96546	1	18103	0	0.034572	0.10425	0.836977	2371	4
TBKBP1	4	0.96542	0.96545	1	18102	0	0.03458	0.10427	0.836977	2372	4
UGT1A5	4	0.96535	0.96538	1	18100	0	0.034647	0.10444	0.836977	2375	4
ENTPD3	4	0.96532	0.96535	1	18098	0	0.034677	0.10452	0.836977	2378	4
FOXC1	4	0.96523	0.96526	1	18097	0	0.034774	0.10476	0.836977	2385	4
SPEM1	4	0.96518	0.9652	1	18096	0	0.034824	0.1049	0.836977	2387	4
WNT4	4	0.96515	0.96518	1	18095	0	0.03485	0.10497	0.836977	2391	4
AMFR	4	0.96513	0.96515	1	18094	0	0.034875	0.10504	0.836977	2393	4
ZCCHC4	4	0.96508	0.9651	1	18092	0	0.034917	0.10517	0.836977	2397	4
KPNA5	4	0.96505	0.96506	1	18091	0	0.034947	0.10524	0.836977	2401	4
LPPR4	4	0.96492	0.96493	1	18090	0	0.035078	0.1056	0.837954	2408	4
LRP11	4	0.96471	0.96473	1	18089	0	0.035286	0.10615	0.838179	2416	4
CT47B1	4	0.96466	0.96468	1	18087	0	0.035342	0.10631	0.838179	2420	4
ARPC2	4	0.9645	0.96451	1	18085	0	0.035504	0.10677	0.838179	2428	4
FXYD5	4	0.96446	0.96447	1	18084	0	0.035538	0.10686	0.838179	2430	4
TXNDC2	4	0.96441	0.96442	1	18082	0	0.035594	0.107	0.838179	2432	4
CDK2AP1	4	0.9644	0.96441	1	18081	0	0.035598	0.10701	0.838179	2434	4
GPR160	4	0.96437	0.96438	1	18080	0	0.035628	0.1071	0.838179	2435	4
DDRGK1	4	0.96431	0.96431	1	18078	0	0.035693	0.10727	0.838179	2441	4
OPN1SW	4	0.96429	0.9643	1	18077	0	0.03571	0.10731	0.838179	2443	4
ZAR1L	4	0.96426	0.96427	1	18076	0	0.035736	0.10738	0.838179	2444	4
CSF1	4	0.96422	0.96422	1	18074	0	0.035779	0.10748	0.838179	2446	4
FAM159A	4	0.96422	0.96422	1	18073	0	0.035783	0.1075	0.838179	2447	4
WNT10B	4	0.96417	0.96418	1	18072	0	0.035826	0.10761	0.838179	2449	4
SLC43A2	4	0.96414	0.96415	1	18071	0	0.035861	0.10769	0.838179	2451	4
C9orf135	4	0.96413	0.96414	1	18070	0	0.035869	0.10772	0.838179	2452	4
TSPY10	4	0.96409	0.96411	1	18069	0	0.035908	0.10782	0.838179	2455	4
EIF2B1	4	0.96406	0.96407	1	18068	0	0.035938	0.1079	0.838179	2457	4
FAM134A	4	0.96401	0.96403	1	18067	0	0.035986	0.10802	0.838179	2461	4
FPR3	4	0.96382	0.96383	1	18065	0	0.036181	0.10855	0.838996	2472	4
MIER3	4	0.96375	0.96375	1	18064	0	0.03625	0.10873	0.839095	2476	4
ZMYM6NB	4	0.9637	0.96371	1	18063	0	0.036298	0.10886	0.839095	2477	4
SNTB1	4	0.96368	0.96369	1	18062	0	0.036316	0.1089	0.839095	2479	4
TBATA	4	0.96351	0.96352	1	18060	0	0.03649	0.10936	0.839095	2487	4
GRK5	4	0.9635	0.96351	1	18059	0	0.036503	0.1094	0.839095	2488	4
SWSAP1	4	0.96349	0.9635	1	18058	0	0.036508	0.10942	0.839095	2489	4
PDZRN4	4	0.96349	0.9635	1	18057	0	0.036512	0.10943	0.839095	2491	4
CPSF4	4	0.96333	0.96334	1	18054	0	0.036665	0.1098	0.839095	2496	4
ISCU	4	0.96328	0.96329	1	18053	0	0.036718	0.10992	0.839095	2498	4
SDPR	4	0.96327	0.96328	1	18052	0	0.036727	0.10995	0.839095	2499	4
MEF2B	4	0.96326	0.96327	1	18051	0	0.036735	0.10997	0.839095	2501	4
HOXD9	4	0.96323	0.96324	1	18050	0	0.03677	0.11006	0.839095	2504	4
ANK1	4	0.96277	0.96276	1	18039	0	0.036789	0.11011	0.839095	2505	4
BZW2	4	0.96317	0.96317	1	18049	0	0.036832	0.11023	0.839095	2508	4
CASP7	4	0.96315	0.96316	1	18048	0	0.036845	0.11027	0.839095	2509	4
VPS18	4	0.96296	0.96296	1	18047	0	0.037044	0.11079	0.839666	2522	4
ATG16L2	4	0.96292	0.96292	1	18045	0	0.037079	0.1109	0.839805	2524	4
SLC25A6	4	0.9629	0.9629	1	18044	0	0.037097	0.11095	0.8399	2525	4
NTRK1	4	0.9628	0.9628	1	18042	0	0.037203	0.11124	0.839971	2530	4
ZNF292	4	0.96279	0.96279	1	18041	0	0.037207	0.11126	0.839971	2531	4
C9orf131	4	0.96279	0.96279	1	18040	0	0.037212	0.11127	0.839971	2532	4
HIST1H2AK	4	0.96262	0.96261	1	18038	0	0.037376	0.11172	0.840736	2538	4
UBB	4	0.96261	0.9626	1	18037	0	0.037394	0.11177	0.840736	2540	4
TRABD	4	0.96249	0.96248	1	18035	0	0.037505	0.11206	0.840736	2546	4
FAM13A	4	0.96243	0.96241	1	18034	0	0.037572	0.11224	0.840736	2551	4
HARS	4	0.93095	0.93107	1	17457	1	9.3551e-09	2.59e-07	0.00495	1	3
WDR82	4	0.95843	0.95834	1	17957	0	2.2185e-06	8.0289e-06	0.051155	3	3
SGMS1	4	0.93741	0.93724	1	17557	1	4.5332e-05	0.00017534	0.335149	10	3
LDAH	4	0.10142	0.23799	0.898937	5054	1	0.00012659	0.00049805	0.487399	16	3
WDYHV1	4	0.25399	0.45826	0.932708	9391	1	0.00012986	0.00051204	0.487399	17	3
COL5A3	4	0.15032	0.31267	0.913453	6530	1	0.00016683	0.00065967	0.487399	23	3
RGMA	4	0.95575	0.95562	1	17889	0	0.00018626	0.00072442	0.487399	27	3
ZNF578	4	0.69518	0.81637	0.987321	15800	1	0.00019505	0.00075861	0.487399	28	3
EDDM3A	4	0.77271	0.84253	0.994465	16193	1	0.00034187	0.0012994	0.621658	39	3
TAF6L	4	0.11286	0.25582	0.904322	5404	1	0.0003924	0.0014745	0.640527	44	3
NUCB1	4	0.84792	0.87543	1	16654	1	0.00041529	0.0015548	0.647508	45	3
OSM	4	0.91866	0.92032	1	17294	1	0.00044471	0.0016651	0.647508	47	3
SLC22A6	4	0.0047273	0.016409	0.71038	438	1	0.00047125	0.0017703	0.647508	50	3
CCDC13	4	0.049322	0.14236	0.850123	3187	1	0.00056897	0.0021256	0.648592	62	3
SMC1A	4	0.90455	0.90943	1	17130	1	0.00060164	0.0022427	0.659482	65	3
GTF2A1	4	0.66598	0.79696	0.986083	15441	1	0.00063816	0.0023768	0.671075	67	3
PRR20C	4	0.79136	0.84986	0.996338	16300	1	0.00065673	0.002438	0.671075	69	3
KARS	4	0.81038	0.85777	0.998713	16416	1	0.00071217	0.0026384	0.69199	72	3
GGTLC1	4	0.76346	0.83906	0.993855	16134	1	0.00086313	0.003189	0.709912	83	3
DCAKD	4	0.34856	0.55949	0.939096	11384	1	0.00089555	0.0032937	0.709912	86	3
UBE2E1	4	0.93957	0.93939	1	17603	0	0.00090964	0.0033465	0.709912	88	3
RAC1	4	0.88155	0.89415	1	16898	1	0.00091542	0.0033636	0.709912	89	3
HNRNPUL1	4	0.93513	0.93507	1	17520	1	0.00091873	0.0033745	0.709912	90	3
HPD	4	0.6618	0.79362	0.985918	15382	1	0.0009481	0.0034657	0.712286	93	3
PDLIM7	4	0.53154	0.69382	0.969855	13673	1	0.00102	0.003734	0.716427	97	3
PPIP5K1	4	0.19196	0.37344	0.922393	7730	1	0.0010387	0.0037899	0.716427	98	3
WDR45	4	0.53872	0.6992	0.971705	13751	1	0.0010504	0.0038314	0.716427	99	3
RASGRP2	4	0.16692	0.33718	0.919869	7003	1	0.0010787	0.0039484	0.716427	102	3
EBPL	4	0.91409	0.91663	1	17234	1	0.0011087	0.004052	0.716427	104	3
RORB	4	0.47669	0.65294	0.958555	13019	1	0.0011933	0.0043488	0.723802	112	3
TNRC18	4	0.23461	0.43226	0.927228	8909	1	0.0012267	0.0044789	0.723802	114	3
MAEL	4	0.39201	0.59097	0.946736	11931	1	0.001244	0.0045369	0.723802	116	3
GFY	4	0.14485	0.30459	0.913453	6367	1	0.0014001	0.0050777	0.723802	130	3
C9orf47	4	0.89957	0.90594	1	17071	1	0.0014182	0.0051346	0.723802	132	3
SDK2	4	0.4094	0.60363	0.951393	12124	1	0.0014229	0.0051543	0.723802	133	3
MRPS28	4	0.51657	0.68265	0.966733	13492	1	0.0014518	0.0052605	0.723802	136	3
TMEM38B	4	0.92622	0.92677	1	17378	1	0.0015289	0.00552	0.723802	143	3
CXCR2	4	0.48227	0.657	0.958591	13096	1	0.0015428	0.0055734	0.723802	144	3
POLR2E	4	0.93219	0.93223	1	17477	1	0.001595	0.0057801	0.723802	147	3
DHRS2	4	0.83807	0.87047	1	16580	1	0.0016069	0.0058324	0.723802	149	3
ATP4A	4	0.94168	0.94148	1	17640	0	0.0016387	0.0059453	0.723802	151	3
ATOH1	4	0.69645	0.81676	0.987321	15808	1	0.0016473	0.0059764	0.723802	155	3
FOXP1	4	0.95176	0.95168	1	17828	0	0.0016514	0.0059924	0.723802	156	3
DOCK9	4	0.20516	0.3918	0.923024	8113	1	0.0016516	0.005993	0.723802	157	3
BRD3	4	0.94858	0.94847	1	17770	0	0.0016996	0.0061437	0.723802	161	3
OR5M11	4	0.14517	0.30508	0.913453	6376	1	0.00171	0.0061898	0.723802	162	3
MRPL55	4	0.87425	0.88975	1	16853	1	0.0017899	0.0064519	0.723802	167	3
MYO18A	4	0.047557	0.13791	0.850123	3094	1	0.0018802	0.0067596	0.723802	172	3
SLC45A1	4	0.95933	0.95925	1	17959	0	0.0019005	0.0068383	0.723802	173	3
LMO3	4	0.27272	0.48269	0.937249	9812	1	0.0019238	0.0069129	0.723802	178	3
CCDC159	4	0.45948	0.64028	0.957266	12783	1	0.0019597	0.0070341	0.723802	180	3
TECRL	4	0.19151	0.3728	0.922393	7720	1	0.0019609	0.0070362	0.723802	181	3
TAF12	4	0.88865	0.89863	1	16950	1	0.0020131	0.0072356	0.723802	184	3
IFIT3	4	0.91316	0.91594	1	17222	1	0.0020154	0.0072434	0.723802	185	3
SMPD4	4	0.86276	0.88325	1	16755	1	0.0020383	0.0073196	0.723802	187	3
CDHR2	4	0.95737	0.95728	1	17916	0	0.0021377	0.0076692	0.723802	195	3
KLF12	4	0.951	0.9509	1	17815	0	0.0022221	0.0079795	0.723802	203	3
SPACA5	4	0.47472	0.65148	0.958418	12988	1	0.0023093	0.0082592	0.723802	206	3
MB	4	0.74791	0.83354	0.99268	16049	1	0.0023301	0.0083239	0.723802	209	3
FAM185A	4	0.92902	0.9293	1	17425	1	0.0023364	0.0083535	0.723802	211	3
ELP5	4	0.012681	0.041719	0.785702	1012	1	0.0024052	0.0086011	0.723802	218	3
BPTF	4	0.91979	0.92121	1	17309	1	0.0024824	0.0088539	0.723802	222	3
KCTD20	4	0.059208	0.16672	0.853389	3729	1	0.0024886	0.0088738	0.723802	224	3
TEX12	4	0.80746	0.8565	0.998463	16396	1	0.0025877	0.0092144	0.723802	231	3
ADGRA3	4	0.5815	0.73153	0.978507	14285	1	0.0026399	0.0094014	0.723802	237	3
GGPS1	4	0.89121	0.90032	1	16970	1	0.0026922	0.0095801	0.723802	243	3
ERICH6	4	0.43941	0.6256	0.955851	12509	1	0.0027807	0.0098847	0.723802	252	3
COLGALT2	4	0.057006	0.16134	0.852209	3611	1	0.0028222	0.010027	0.723802	256	3
GORASP2	4	0.95187	0.95178	1	17833	0	0.0029789	0.010564	0.723802	267	3
MON1B	4	0.18619	0.36522	0.922393	7564	1	0.0029887	0.010597	0.723802	268	3
C8orf37	4	0.89895	0.90549	1	17063	1	0.0029973	0.01063	0.723802	269	3
TM9SF1	4	0.92544	0.92606	1	17368	1	0.0030307	0.010734	0.723802	276	3
MUC5AC	4	0.45531	0.63721	0.956899	12726	1	0.0030577	0.010839	0.723802	278	3
CD164L2	4	0.0086842	0.029198	0.774568	716	1	0.0031202	0.011053	0.723802	287	3
FAS	4	0.13498	0.28967	0.909456	6088	1	0.0031489	0.011156	0.723802	289	3
F8A1	4	0.56312	0.71762	0.976064	14052	1	0.003155	0.011179	0.723802	291	3
URAD	4	0.95123	0.95113	1	17820	0	0.0031621	0.011203	0.723802	292	3
CYB561D1	4	0.4145	0.60733	0.951601	12197	1	0.0031757	0.011249	0.723802	293	3
GNG13	4	0.90493	0.9097	1	17136	1	0.0031859	0.011285	0.723802	295	3
THEG	4	0.92722	0.92772	1	17400	1	0.0033185	0.01175	0.725187	307	3
HSD17B4	4	0.51186	0.67908	0.965892	13437	1	0.0033251	0.011772	0.725187	310	3
CLIP1	4	0.051587	0.14803	0.850123	3323	1	0.0033461	0.011852	0.725187	311	3
VAC14	4	0.14991	0.31206	0.913453	6518	1	0.0034231	0.012116	0.725187	315	3
DHRS3	4	0.89161	0.90057	1	16977	1	0.0035796	0.012644	0.725187	324	3
CEP290	4	0.92071	0.92201	1	17320	1	0.0035907	0.012689	0.725187	327	3
C8orf4	4	0.94213	0.9419	1	17645	0	0.0037688	0.013265	0.725187	339	3
SYCE3	4	0.59321	0.74061	0.979689	14449	1	0.0037884	0.013322	0.725187	340	3
APITD1-CORT	4	0.41506	0.60774	0.951649	12206	1	0.0038207	0.013438	0.725187	344	3
CEP250	4	0.347	0.55839	0.939096	11358	1	0.0038406	0.013505	0.725187	346	3
ATF4	4	0.95843	0.95834	1	17951	0	0.0038552	0.013538	0.725187	347	3
DBNDD1	4	0.76273	0.83881	0.993855	16128	1	0.0038567	0.013545	0.725187	348	3
FOXF2	4	0.010762	0.035808	0.785702	864	1	0.0038706	0.013592	0.725187	353	3
PIEZO2	4	0.12509	0.27459	0.905726	5781	1	0.003913	0.013734	0.725187	357	3
PYCRL	4	0.24233	0.44267	0.930309	9091	1	0.0039449	0.013856	0.725187	360	3
TUBB1	4	0.19088	0.3719	0.922393	7698	1	0.0039557	0.013893	0.725187	362	3
CLDN17	4	0.010606	0.035314	0.785702	854	1	0.0039971	0.014017	0.725187	364	3
SLC36A2	4	0.96057	0.96055	1	17990	0	0.0040493	0.014193	0.725187	369	3
CACTIN	4	0.94615	0.94599	1	17715	0	0.0041014	0.014351	0.725187	373	3
XPO5	4	0.16892	0.34015	0.919869	7064	1	0.004107	0.014371	0.725187	374	3
MAML3	4	0.37232	0.57672	0.943538	11680	1	0.0041358	0.014456	0.725187	375	3
ZKSCAN1	4	0.66347	0.79495	0.985918	15411	1	0.0041366	0.014458	0.725187	376	3
RPS5	4	0.68569	0.81255	0.987227	15727	1	0.004151	0.014502	0.725187	377	3
TXNDC15	4	0.15748	0.32327	0.915991	6739	1	0.004183	0.01462	0.725187	380	3
CCDC15	4	0.5643	0.71849	0.976152	14066	1	0.0042057	0.01469	0.725187	381	3
CCDC115	4	0.78353	0.84676	0.995968	16250	1	0.0042446	0.014808	0.725187	382	3
PGM1	4	0.88414	0.89577	1	16915	1	0.0042579	0.014852	0.725187	384	3
KRTAP29-1	4	0.1789	0.35471	0.921431	7352	1	0.0043097	0.01503	0.725187	386	3
P2RX4	4	0.41614	0.60853	0.952166	12215	1	0.0043101	0.015031	0.725187	387	3
OR2T33	4	0.9329	0.93291	1	17489	1	0.0043499	0.015178	0.725187	388	3
CERS1	4	0.12139	0.26901	0.905726	5662	1	0.004501	0.015681	0.725187	404	3
GLRX5	4	0.44928	0.63281	0.956128	12649	1	0.0045187	0.015738	0.725187	406	3
YTHDC2	4	0.18583	0.36469	0.922393	7551	1	0.0045516	0.015851	0.725187	408	3
CNR2	4	0.71158	0.82151	0.98886	15879	1	0.00456	0.015879	0.725187	409	3
HYKK	4	0.24666	0.44845	0.930309	9208	1	0.0045606	0.01588	0.725187	410	3
MARVELD2	4	0.77571	0.84371	0.994924	16205	1	0.0045687	0.015909	0.725187	412	3
SERF2	4	0.92913	0.92941	1	17426	1	0.0045703	0.015912	0.725187	413	3
DDX58	4	0.95843	0.95834	1	17932	0	0.00458	0.015949	0.725187	416	3
DUSP5	4	0.78141	0.84595	0.995815	16236	1	0.0046816	0.01628	0.725187	424	3
HS3ST1	4	0.42583	0.61565	0.95427	12330	1	0.0046846	0.01629	0.725187	425	3
TOMM6	4	0.66263	0.79427	0.985918	15395	1	0.0047273	0.016426	0.725187	427	3
RMI2	4	0.48552	0.65946	0.95869	13147	1	0.0048316	0.016752	0.725187	439	3
UBALD1	4	0.94807	0.94794	1	17756	0	0.0048645	0.016856	0.725187	442	3
CXXC1	4	0.72042	0.82439	0.989792	15916	1	0.0048949	0.016955	0.725187	444	3
SIRPA	4	0.66182	0.79363	0.985918	15383	1	0.0049077	0.016998	0.725187	447	3
ITGBL1	4	0.68563	0.8125	0.987227	15724	1	0.0049186	0.017035	0.725187	449	3
NMBR	4	0.7885	0.84868	0.996338	16279	1	0.0050293	0.01743	0.7306	456	3
HMOX1	4	0.018215	0.058175	0.820631	1355	1	0.0050419	0.01747	0.730669	457	3
CCDC54	4	0.092352	0.22363	0.888472	4811	1	0.0050817	0.017611	0.731893	458	3
KNDC1	4	0.25814	0.46379	0.934814	9483	1	0.0050956	0.017649	0.731893	459	3
RUSC1	4	0.92834	0.9287	1	17416	1	0.0051038	0.017679	0.731893	460	3
SH3GL1	4	0.67798	0.80641	0.98706	15610	1	0.005117	0.017729	0.731893	463	3
ETFB	4	0.15273	0.31627	0.914138	6612	1	0.0051965	0.017974	0.732036	468	3
DOK6	4	0.15849	0.32472	0.916176	6774	1	0.0052365	0.018104	0.732036	472	3
SHMT2	4	0.96097	0.96094	1	18000	0	0.0052641	0.018199	0.732308	475	3
PNMA1	4	0.22873	0.42423	0.927228	8736	1	0.0053086	0.018345	0.733967	477	3
CARD8	4	0.9438	0.94364	1	17678	0	0.0053528	0.01848	0.733967	481	3
SERPINA9	4	0.95225	0.95216	1	17843	0	0.0053712	0.018537	0.733967	482	3
FNTA	4	0.58307	0.73277	0.978507	14311	1	0.0055071	0.018977	0.740261	490	3
PDXP	4	0.92626	0.92681	1	17380	1	0.0057604	0.019834	0.744526	502	3
PCDHGA5	4	0.68079	0.80861	0.98706	15648	1	0.0057697	0.01986	0.744526	503	3
DNAJC13	4	0.78875	0.84878	0.996338	16282	1	0.0058586	0.020157	0.744526	512	3
RHOV	4	0.046295	0.13481	0.850123	3029	1	0.0058727	0.020206	0.744526	516	3
HEPACAM	4	0.54664	0.70515	0.973184	13845	1	0.0058739	0.020209	0.744526	517	3
SLC15A3	4	0.93131	0.93141	1	17468	1	0.0060805	0.020881	0.750696	527	3
NCKAP5	4	0.78501	0.84735	0.996216	16256	1	0.0061626	0.021137	0.750696	533	3
NEK2	4	0.93507	0.93501	1	17519	1	0.0061921	0.021232	0.750696	535	3
RNASEL	4	0.72593	0.82618	0.990135	15949	1	0.0062385	0.021379	0.750696	538	3
PWP2	4	0.93977	0.9396	1	17604	0	0.0063081	0.021613	0.750696	543	3
FYCO1	4	0.030748	0.093735	0.830153	2140	1	0.0063289	0.021677	0.750696	544	3
ABCB10	4	0.032944	0.099617	0.830156	2291	1	0.0063349	0.021696	0.750696	545	3
ALOXE3	4	0.48555	0.65948	0.95869	13148	1	0.006347	0.021731	0.750696	547	3
PRSS57	4	0.96021	0.96017	1	17983	0	0.0064106	0.021946	0.750696	552	3
ITSN1	4	0.15826	0.32439	0.915991	6768	1	0.0064313	0.022015	0.750696	554	3
S100P	4	0.66914	0.79946	0.986083	15486	1	0.0064499	0.022068	0.750696	556	3
PLET1	4	0.89214	0.90093	1	16987	1	0.0064758	0.022155	0.750696	557	3
OR52R1	4	0.90976	0.9133	1	17188	1	0.0064989	0.02222	0.750696	559	3
TPO	4	0.25806	0.46369	0.934814	9480	1	0.0065144	0.022274	0.750696	561	3
C4orf51	4	0.94103	0.94084	1	17626	0	0.0065486	0.022382	0.750696	564	3
TTC7A	4	0.5042	0.67337	0.96377	13354	1	0.006551	0.02239	0.750696	565	3
ZNF768	4	0.85716	0.8802	1	16721	1	0.0065511	0.022391	0.750696	566	3
ARHGAP6	4	0.0057697	0.019821	0.731661	517	1	0.0065593	0.022421	0.750696	568	3
GABRG1	4	0.16445	0.33352	0.919854	6930	1	0.0065695	0.022455	0.750696	569	3
HDAC11	4	0.46122	0.64156	0.95736	12809	1	0.0066031	0.022569	0.750696	572	3
UNC93A	4	0.14554	0.30566	0.913453	6389	1	0.0066084	0.022585	0.750696	573	3
EDEM2	4	0.4352	0.6225	0.955325	12446	1	0.0066146	0.022602	0.750696	574	3
KLK3	4	0.95753	0.95744	1	17922	0	0.0066372	0.022672	0.751042	577	3
ACTC1	4	0.6144	0.75683	0.982609	14722	1	0.0066551	0.022724	0.751456	578	3
NADK2	4	0.89697	0.90416	1	17044	1	0.0067593	0.023041	0.753997	583	3
METTL13	4	0.13555	0.29052	0.909745	6104	1	0.0067783	0.023096	0.753997	585	3
MROH8	4	0.72168	0.82483	0.989807	15927	1	0.006862	0.02339	0.753997	587	3
ZHX1	4	0.25139	0.45483	0.931693	9327	1	0.0068852	0.023464	0.753997	589	3
FOXD2	4	0.75895	0.8374	0.993541	16108	1	0.0069105	0.023534	0.753997	591	3
OR6P1	4	0.55085	0.70826	0.97397	13892	1	0.0069154	0.023547	0.753997	592	3
SRGAP1	4	0.33038	0.54637	0.938146	11130	1	0.0069571	0.023669	0.753997	597	3
TACC1	4	0.0063948	0.021892	0.750777	557	1	0.0069592	0.023677	0.753997	598	3
UGT2B15	4	0.55616	0.71226	0.974107	13976	1	0.0069911	0.02378	0.753997	601	3
INSR	4	0.87412	0.88969	1	16852	1	0.0069975	0.023801	0.753997	602	3
NKX2-2	4	0.62725	0.76666	0.984147	14888	1	0.0070016	0.023814	0.753997	603	3
ZNF806	4	0.7218	0.82487	0.989807	15929	1	0.0070477	0.02397	0.753997	605	3
PROK1	4	0.1794	0.35543	0.921431	7364	1	0.0070659	0.024023	0.753997	606	3
HIST1H1B	4	0.89614	0.9036	1	17032	1	0.0070716	0.024044	0.753997	607	3
DYM	4	0.69238	0.81547	0.987321	15783	1	0.0070888	0.024106	0.753997	610	3
PDGFA	4	0.8313	0.86722	1	16545	1	0.0071197	0.024211	0.753997	611	3
LRRC74B	4	0.7865	0.84791	0.996246	16268	1	0.00713	0.024246	0.753997	613	3
TNFRSF1B	4	0.20666	0.39393	0.923024	8149	1	0.0071558	0.024335	0.753997	614	3
SEC61A2	4	0.52666	0.69014	0.968966	13613	1	0.0071972	0.024469	0.753997	617	3
PERP	4	0.92227	0.92334	1	17334	1	0.0072231	0.024548	0.753997	619	3
IFT88	4	0.27535	0.48625	0.937249	9877	1	0.0072335	0.024582	0.753997	621	3
ASS1	4	0.11644	0.26137	0.905726	5514	1	0.0072491	0.02463	0.753997	622	3
TCEAL7	4	0.49024	0.66293	0.959525	13205	1	0.0072751	0.024716	0.753997	623	3
DNASE2B	4	0.17632	0.35098	0.921294	7281	1	0.0072801	0.024734	0.753997	625	3
ZNF609	4	0.46921	0.64737	0.958391	12908	1	0.0073429	0.024943	0.755692	629	3
CDH17	4	0.96225	0.96222	1	18031	0	0.0074031	0.025124	0.755692	632	3
C8orf34	4	0.27847	0.49024	0.937249	9967	1	0.0074297	0.025205	0.755692	633	3
LCE2C	4	0.74569	0.83274	0.992527	16034	1	0.0074563	0.025297	0.755692	637	3
OR1L4	4	0.6976	0.81712	0.987321	15816	1	0.0075074	0.025474	0.755692	640	3
C10orf76	4	0.69649	0.81677	0.987321	15809	1	0.0075165	0.025501	0.755692	643	3
HSD17B7	4	0.026755	0.082657	0.830153	1902	1	0.0075431	0.025577	0.755692	645	3
SSPO	4	0.043262	0.12687	0.837684	2894	1	0.0075641	0.025654	0.755692	648	3
ATP8B1	4	0.056756	0.16075	0.852209	3594	1	0.0075745	0.025687	0.755692	649	3
C9orf84	4	0.48214	0.65691	0.958591	13093	1	0.0076332	0.025868	0.757183	653	3
PCMTD2	4	0.27859	0.49039	0.937249	9970	1	0.0078001	0.02639	0.760816	663	3
RAPGEF1	4	0.12542	0.27511	0.905726	5793	1	0.0078369	0.026517	0.762175	664	3
OAS3	4	0.63123	0.76981	0.984147	14947	1	0.0078373	0.026517	0.762175	665	3
XRCC6BP1	4	0.36506	0.57139	0.941983	11591	1	0.0078521	0.026566	0.762428	666	3
ESAM	4	0.046396	0.13507	0.850123	3033	1	0.00792	0.02678	0.766282	668	3
PCDHGC4	4	0.88236	0.89465	1	16904	1	0.007994	0.027018	0.7663	673	3
SH2D3A	4	0.35381	0.56322	0.939744	11453	1	0.0080103	0.027061	0.7663	675	3
TMPRSS7	4	0.47443	0.65127	0.958418	12985	1	0.0080662	0.027244	0.766974	677	3
C9orf163	4	0.15134	0.31427	0.913453	6568	1	0.0080755	0.027279	0.766974	678	3
HSPE1-MOB4	4	0.86955	0.88704	1	16806	1	0.0081246	0.027438	0.766974	682	3
NKAIN1	4	0.46264	0.64255	0.957941	12821	1	0.008181	0.027599	0.766974	687	3
NEXN	4	0.17006	0.34183	0.919869	7093	1	0.0082464	0.027799	0.768946	691	3
MMP24	4	0.94492	0.94474	1	17697	0	0.0083445	0.028123	0.7708	694	3
BTNL3	4	0.034678	0.10428	0.834005	2390	1	0.0084378	0.028415	0.7708	700	3
MACC1	4	0.4567	0.63827	0.957266	12741	1	0.0084402	0.028425	0.7708	701	3
STAB2	4	0.69758	0.81712	0.987321	15815	1	0.0084577	0.028479	0.7708	703	3
SLC25A19	4	0.068372	0.18449	0.859887	4099	1	0.0084883	0.028591	0.7708	705	3
VAX2	4	0.74782	0.83351	0.99268	16048	1	0.0085867	0.028901	0.7708	709	3
SPATA31D4	4	0.088404	0.21733	0.886062	4685	1	0.0086313	0.029048	0.7708	713	3
FOXB1	4	0.19111	0.37223	0.922393	7707	1	0.0086386	0.02907	0.7708	715	3
DHRS4L1	4	0.010399	0.034636	0.784799	842	1	0.0086582	0.029136	0.7708	717	3
NPY5R	4	0.92851	0.92884	1	17419	1	0.008712	0.029304	0.7708	721	3
PTH	4	0.23611	0.43428	0.927361	8949	1	0.0088401	0.02971	0.7708	732	3
CLPTM1	4	0.94313	0.94293	1	17664	0	0.0088425	0.029718	0.7708	733	3
PRR12	4	0.083757	0.20979	0.877869	4567	1	0.0088591	0.029764	0.7708	734	3
KIAA1841	4	0.4327	0.6207	0.955325	12411	1	0.0088921	0.02988	0.7708	737	3
NSUN3	4	0.90256	0.90801	1	17103	1	0.0089045	0.029925	0.7708	740	3
SVIP	4	0.33394	0.54897	0.938146	11178	1	0.0089418	0.030046	0.7708	743	3
GPR82	4	0.28455	0.49808	0.937249	10112	1	0.0089593	0.030105	0.7708	745	3
KRTAP21-3	4	0.60752	0.75161	0.981442	14638	1	0.0090393	0.030368	0.7708	748	3
SYCP1	4	0.24615	0.44779	0.930309	9193	1	0.0090833	0.0305	0.7708	753	3
BRAF	4	0.779	0.845	0.995149	16230	1	0.0090997	0.030563	0.7708	754	3
RSL1D1	4	0.67589	0.80476	0.98706	15579	1	0.0091	0.030563	0.7708	755	3
TRIM23	4	0.10979	0.25102	0.902771	5308	1	0.0091274	0.030648	0.7708	757	3
CLIC2	4	0.66568	0.79671	0.986083	15438	1	0.009152	0.030727	0.7708	759	3
MCHR1	4	0.23829	0.43723	0.92866	8998	1	0.0091527	0.030733	0.7708	760	3
COL4A1	4	0.31778	0.53733	0.937517	10955	1	0.0092441	0.031008	0.7708	767	3
CACNA1H	4	0.25328	0.45732	0.931938	9377	1	0.0092517	0.031032	0.7708	768	3
ZNF350	4	0.9569	0.95679	1	17909	0	0.0092559	0.031047	0.7708	769	3
FAM47E-STBD1	4	0.11787	0.26357	0.905726	5548	1	0.0092746	0.031111	0.7708	770	3
AK2	4	0.6906	0.81493	0.987321	15774	1	0.0092976	0.03117	0.7708	771	3
ZFYVE19	4	0.27789	0.4895	0.937249	9948	1	0.0093079	0.031206	0.7708	773	3
CD40	4	0.17469	0.34864	0.920407	7233	1	0.0094924	0.031813	0.773619	786	3
JPH2	4	0.18385	0.36186	0.92224	7496	1	0.0095157	0.031881	0.774296	787	3
SIGMAR1	4	0.081353	0.20589	0.873682	4504	1	0.0095398	0.03196	0.775224	788	3
ODF2L	4	0.92247	0.92353	1	17339	1	0.0096196	0.032205	0.775364	791	3
ZNF593	4	0.94692	0.94674	1	17733	0	0.0096205	0.032208	0.775364	792	3
AGBL4	4	0.724	0.82557	0.989937	15939	1	0.0096597	0.032326	0.775364	796	3
KHNYN	4	0.11548	0.25992	0.905484	5484	1	0.0096822	0.032397	0.775981	798	3
EPHA8	4	0.95542	0.95529	1	17883	0	0.0097043	0.032472	0.776177	799	3
TAS2R31	4	0.73916	0.83052	0.992135	16000	1	0.009712	0.032498	0.776177	800	3
SSTR1	4	0.86479	0.88434	1	16774	1	0.0097658	0.03266	0.77619	804	3
RNF152	4	0.94325	0.94306	1	17666	0	0.0097754	0.032693	0.77619	805	3
ZNF598	4	0.015218	0.049439	0.81028	1164	1	0.0097885	0.03273	0.77619	806	3
MOB3A	4	0.41457	0.60738	0.951601	12199	1	0.0098678	0.032985	0.777624	810	3
PRELID1	4	0.90564	0.91023	1	17146	1	0.0098738	0.033014	0.777624	811	3
C19orf73	4	0.91788	0.91967	1	17283	1	0.0098793	0.033035	0.777624	812	3
MTMR14	4	0.6615	0.79336	0.985918	15378	1	0.0099313	0.0332	0.779593	814	3
TRMU	4	0.48478	0.65891	0.958689	13133	1	0.0099944	0.033409	0.780134	817	3
TEX33	4	0.2505	0.45366	0.931609	9307	1	0.010114	0.033795	0.781083	827	3
CD300C	4	0.864	0.88392	1	16767	1	0.010243	0.034177	0.782572	832	3
SLC29A4	4	0.39086	0.59012	0.946164	11920	1	0.010383	0.034637	0.782733	845	3
PRKCE	4	0.21825	0.41004	0.925683	8464	1	0.010391	0.034657	0.782733	846	3
HDAC10	4	0.44921	0.63277	0.956128	12648	1	0.010451	0.034843	0.784761	848	3
ZAN	4	0.83743	0.87017	1	16578	1	0.010477	0.034929	0.785457	850	3
SLAMF7	4	0.6769	0.80555	0.98706	15595	1	0.010493	0.034982	0.785562	851	3
NAB2	4	0.6698	0.8	0.986083	15500	1	0.010515	0.035042	0.785562	852	3
ISM2	4	0.93381	0.93379	1	17504	1	0.01054	0.035132	0.786323	854	3
TAB3	4	0.38546	0.58619	0.946046	11843	1	0.010579	0.035257	0.787262	856	3
SPATA45	4	0.12029	0.26731	0.905726	5628	1	0.010615	0.035399	0.787606	859	3
PITPNM3	4	0.95364	0.95352	1	17862	0	0.010696	0.035651	0.788097	862	3
PRKAB1	4	0.065092	0.17907	0.857465	3990	1	0.010738	0.035789	0.788097	866	3
LTA4H	4	0.8688	0.88662	1	16801	1	0.010808	0.036003	0.788097	872	3
LTB4R	4	0.47142	0.64902	0.958391	12941	1	0.01082	0.036036	0.788097	874	3
TRIM49B	4	0.14995	0.31213	0.913453	6520	1	0.010893	0.036278	0.788518	878	3
CNNM1	4	0.76427	0.83935	0.993855	16140	1	0.010895	0.036283	0.788518	879	3
ANXA5	4	0.92018	0.92155	1	17315	1	0.010918	0.036349	0.788623	881	3
CRYBG3	4	0.93906	0.93888	1	17590	0	0.010955	0.036454	0.789102	883	3
HOXD4	4	0.69913	0.81761	0.987321	15825	1	0.010995	0.036564	0.789809	884	3
PDE8B	4	0.28951	0.50453	0.937249	10232	1	0.011009	0.036621	0.789809	885	3
ATCAY	4	0.70773	0.82026	0.988056	15868	1	0.011023	0.036658	0.789809	887	3
TMEM181	4	0.94917	0.94906	1	17783	0	0.011067	0.036815	0.789809	889	3
WARS2	4	0.95957	0.95948	1	17967	0	0.011073	0.036834	0.789809	890	3
SH3GLB1	4	0.82896	0.86612	1	16528	1	0.01108	0.036858	0.789809	892	3
WT1	4	0.78972	0.84919	0.996338	16287	1	0.011117	0.03699	0.78995	893	3
ZNF701	4	0.39046	0.58982	0.946164	11913	1	0.011175	0.037175	0.78995	898	3
OXGR1	4	0.51548	0.68185	0.966733	13472	1	0.011181	0.037196	0.78995	900	3
SLC9C2	4	0.95209	0.95199	1	17839	0	0.011239	0.037361	0.79151	902	3
IMPAD1	4	0.73128	0.8279	0.990894	15970	1	0.011267	0.037457	0.79151	904	3
FBXO18	4	0.15305	0.31672	0.914205	6622	1	0.011307	0.037588	0.79151	906	3
ADARB1	4	0.36788	0.57347	0.942891	11623	1	0.011333	0.037672	0.79151	907	3
N4BP2	4	0.52678	0.69023	0.968966	13614	1	0.011385	0.03782	0.79151	913	3
MC1R	4	0.035544	0.10662	0.834036	2435	1	0.011444	0.037992	0.791596	917	3
B4GALNT2	4	0.69126	0.81513	0.987321	15776	1	0.011561	0.038351	0.791596	924	3
DDX51	4	0.93626	0.93614	1	17535	1	0.011592	0.03845	0.791596	926	3
IL4	4	0.89391	0.90211	1	17012	1	0.011658	0.038655	0.791596	931	3
ARHGAP24	4	0.14102	0.29884	0.913204	6252	1	0.011661	0.038667	0.791596	932	3
CIITA	4	0.69169	0.81526	0.987321	15779	1	0.011729	0.038875	0.791596	935	3
ZBTB25	4	0.29926	0.51698	0.937249	10501	1	0.011732	0.038885	0.791596	936	3
TCP10L2	4	0.56481	0.71886	0.976222	14075	1	0.01175	0.038939	0.791596	938	3
UBE2G2	4	0.3999	0.59671	0.948925	12017	1	0.011764	0.03898	0.791596	939	3
CD53	4	0.49892	0.66936	0.96281	13288	1	0.011852	0.039258	0.791596	946	3
NFAT5	4	0.63204	0.77041	0.984272	14961	1	0.011898	0.039396	0.791596	949	3
C5orf67	4	0.056656	0.16052	0.852209	3590	1	0.011903	0.039409	0.791596	951	3
TNN	4	0.16491	0.33418	0.919869	6940	1	0.011907	0.039427	0.791596	952	3
ITGB3	4	0.90467	0.90951	1	17132	1	0.011991	0.039679	0.792331	956	3
LYRM9	4	0.82465	0.86414	1	16500	1	0.012	0.039709	0.792331	957	3
NAT1	4	0.63796	0.775	0.984979	15039	1	0.012007	0.03973	0.792331	958	3
KLHDC2	4	0.18354	0.36144	0.92224	7486	1	0.012042	0.03984	0.792331	960	3
TRIM64C	4	0.69612	0.81666	0.987321	15806	1	0.012067	0.039898	0.792331	962	3
KMT2C	4	0.56039	0.71552	0.975375	14019	1	0.012073	0.039919	0.792331	963	3
PPP1R12B	4	0.93143	0.93153	1	17469	1	0.012215	0.040339	0.792399	969	3
TRNP1	4	0.28113	0.4937	0.937249	10032	1	0.012216	0.04034	0.792399	970	3
KRT23	4	0.39507	0.59318	0.948075	11959	1	0.012248	0.040432	0.792399	971	3
PACRGL	4	0.74124	0.83123	0.992527	16006	1	0.01225	0.040435	0.792399	972	3
WDR36	4	0.81571	0.8601	0.998923	16457	1	0.012276	0.040524	0.792399	974	3
CORO1C	4	0.62939	0.76834	0.984147	14918	1	0.01229	0.040564	0.792399	976	3
UFM1	4	0.79518	0.85138	0.996462	16328	1	0.012318	0.040661	0.792399	978	3
CRB2	4	0.12295	0.27136	0.905726	5715	1	0.012349	0.040769	0.792399	981	3
SCML1	4	0.62016	0.76118	0.983362	14794	1	0.012383	0.040862	0.792399	983	3
TGFA	4	0.60581	0.75028	0.981103	14616	1	0.012422	0.040986	0.792399	984	3
TIMM10	4	0.84383	0.87334	1	16616	1	0.012437	0.041037	0.792399	986	3
MT4	4	0.9601	0.96006	1	17978	0	0.012438	0.041042	0.792399	987	3
HOXB13	4	0.074213	0.19405	0.864577	4290	1	0.012457	0.041103	0.792399	989	3
SLC25A28	4	0.81118	0.85812	0.99881	16421	1	0.012474	0.04116	0.792399	991	3
C17orf58	4	0.60152	0.747	0.98102	14548	1	0.012534	0.041345	0.792399	997	3
PTK7	4	0.44978	0.63317	0.956128	12657	1	0.012568	0.041445	0.792399	998	3
MSGN1	4	0.62717	0.76661	0.984147	14887	1	0.012629	0.041643	0.792399	1003	3
IGDCC4	4	0.46992	0.64789	0.958391	12918	1	0.012633	0.041653	0.792399	1004	3
YIPF4	4	0.4575	0.63885	0.957266	12752	1	0.012692	0.04183	0.793982	1007	3
CREBBP	4	0.84661	0.87474	1	16643	1	0.012719	0.041906	0.794638	1008	3
R3HCC1L	4	0.12981	0.2818	0.906829	5933	1	0.012767	0.042044	0.794931	1010	3
NUTM1	4	0.90615	0.91062	1	17153	1	0.012823	0.04224	0.795427	1015	3
ZBTB7A	4	0.91641	0.9185	1	17268	1	0.012876	0.042406	0.796398	1017	3
DNAJC14	4	0.29729	0.51448	0.937249	10445	1	0.012888	0.042441	0.796398	1018	3
EXOC5	4	0.83467	0.86883	1	16554	1	0.012944	0.042614	0.796398	1021	3
CBX8	4	0.33506	0.54978	0.938146	11193	1	0.012996	0.04277	0.796398	1023	3
INADL	4	0.78515	0.84741	0.996216	16257	1	0.013066	0.042974	0.796398	1030	3
RIOK1	4	0.90199	0.90763	1	17097	1	0.013253	0.043535	0.798615	1041	3
PLP1	4	0.075743	0.19664	0.8668	4336	1	0.013263	0.043578	0.798615	1043	3
SYT17	4	0.42293	0.61353	0.953947	12293	1	0.013308	0.043719	0.798899	1046	3
ZNF709	4	0.29789	0.51525	0.937249	10459	1	0.013343	0.04382	0.799007	1048	3
SYN3	4	0.82748	0.86542	1	16519	1	0.013355	0.04386	0.799007	1049	3
FAM167A	4	0.95471	0.95457	1	17878	0	0.013369	0.043906	0.799007	1050	3
ZNF428	4	0.37915	0.58165	0.944849	11765	1	0.013392	0.043974	0.799007	1051	3
SAP30L	4	0.08101	0.20532	0.873422	4492	1	0.013521	0.044375	0.799839	1060	3
PRR18	4	0.24496	0.44622	0.930309	9161	1	0.013661	0.044783	0.801023	1066	3
NPAP1	4	0.20657	0.39382	0.923024	8148	1	0.013733	0.045009	0.801023	1072	3
BSG	4	0.41628	0.60862	0.952166	12216	1	0.01374	0.045021	0.801023	1073	3
SLC43A1	4	0.34871	0.55959	0.939096	11388	1	0.013821	0.045251	0.801023	1079	3
KIAA2013	4	0.14037	0.29784	0.913204	6229	1	0.013924	0.045564	0.803363	1083	3
OR5K4	4	0.85	0.8765	1	16669	1	0.014106	0.046086	0.804471	1095	3
PPP2R2A	4	0.78443	0.84712	0.996174	16254	1	0.014143	0.046194	0.804776	1096	3
ARRDC3	4	0.12613	0.2762	0.905726	5820	1	0.014183	0.046315	0.804776	1099	3
PTPN4	4	0.59683	0.74337	0.980457	14492	1	0.014216	0.046414	0.804776	1101	3
HIST1H4K	4	0.40986	0.60397	0.951471	12133	1	0.014233	0.046462	0.804776	1102	3
RAB40B	4	0.57443	0.72613	0.977549	14197	1	0.014235	0.046472	0.804776	1103	3
CAST	4	0.18632	0.36541	0.922393	7567	1	0.014283	0.046615	0.804776	1104	3
LPXN	4	0.93884	0.93866	1	17589	0	0.014428	0.047045	0.804776	1113	3
PCK1	4	0.21228	0.40174	0.92473	8298	1	0.014442	0.047088	0.804776	1114	3
SIGLEC8	4	0.20565	0.3925	0.923024	8123	1	0.014494	0.047233	0.804776	1119	3
C7orf55-LUC7L2	4	0.80739	0.85646	0.998463	16395	1	0.014565	0.047456	0.804776	1126	3
OR8K5	4	0.95306	0.95295	1	17856	0	0.01457	0.047472	0.804776	1127	3
KLRC3	4	0.79618	0.85177	0.996743	16334	1	0.014577	0.047493	0.804776	1128	3
GXYLT1	4	0.68819	0.81422	0.987321	15762	1	0.014597	0.047555	0.80492	1129	3
ARL8B	4	0.57564	0.72703	0.977611	14211	1	0.014608	0.047586	0.80492	1130	3
KRT16	4	0.9441	0.94392	1	17681	0	0.014701	0.047866	0.805089	1134	3
ZNF141	4	0.44569	0.63019	0.955886	12591	1	0.014753	0.048019	0.805089	1139	3
LONP1	4	0.030083	0.091854	0.830153	2093	1	0.014804	0.048173	0.805089	1142	3
SLC25A16	4	0.47624	0.6526	0.958555	13013	1	0.014816	0.048202	0.805089	1143	3
CFHR3	4	0.33298	0.54828	0.938146	11166	1	0.014854	0.04832	0.805089	1146	3
CFAP53	4	0.63593	0.77341	0.984979	15006	1	0.014856	0.048327	0.805089	1147	3
FKBP8	4	0.16646	0.33652	0.919869	6987	1	0.014986	0.048706	0.806579	1152	3
FAM96A	4	0.016252	0.052489	0.814085	1227	1	0.01503	0.048836	0.806579	1154	3
ZNF705E	4	0.34292	0.55541	0.939096	11299	1	0.015063	0.048938	0.806579	1156	3
RETSAT	4	0.56053	0.71563	0.975375	14021	1	0.015079	0.048988	0.806579	1157	3
ELMOD3	4	0.90731	0.91144	1	17164	1	0.015111	0.049071	0.806579	1159	3
NNMT	4	0.95198	0.95189	1	17837	0	0.015115	0.049085	0.806579	1160	3
PIK3R1	4	0.032229	0.097693	0.830153	2234	1	0.015199	0.049336	0.806579	1163	3
PHF11	4	0.57622	0.72746	0.977671	14222	1	0.015207	0.049369	0.806579	1164	3
ZNF320	4	0.66008	0.79223	0.985918	15354	1	0.015309	0.04968	0.806579	1171	3
C17orf51	4	0.41362	0.60671	0.951601	12185	1	0.015312	0.049688	0.806579	1172	3
SYCE1	4	0.011437	0.037901	0.785702	911	1	0.015337	0.049752	0.806579	1174	3
DAZAP1	4	0.68954	0.81463	0.987321	15768	1	0.015373	0.04987	0.806579	1176	3
LAMB3	4	0.95658	0.95646	1	17902	0	0.015425	0.050022	0.806579	1179	3
OR56B1	4	0.9621	0.96205	1	18028	0	0.015464	0.050144	0.806579	1180	3
S100Z	4	0.21433	0.40456	0.92513	8357	1	0.015477	0.050183	0.806579	1181	3
SYCP3	4	0.40068	0.59729	0.949253	12027	1	0.015573	0.050484	0.806579	1185	3
PTPRE	4	0.93297	0.93297	1	17491	1	0.015598	0.050556	0.806579	1188	3
PLB1	4	0.54464	0.70362	0.973009	13821	1	0.015613	0.050604	0.806579	1190	3
KRTAP9-8	4	0.12167	0.26944	0.905726	5673	1	0.015616	0.050611	0.806579	1191	3
LRRC55	4	0.10941	0.25044	0.902771	5293	1	0.015632	0.050667	0.806579	1192	3
STEAP1	4	0.17093	0.3431	0.919869	7121	1	0.015637	0.050681	0.806579	1194	3
CAPZA2	4	0.93607	0.93594	1	17534	1	0.015648	0.050712	0.806579	1195	3
CD47	4	0.3349	0.54967	0.938146	11190	1	0.015748	0.050989	0.806579	1199	3
ZNF546	4	0.75126	0.83467	0.99276	16064	1	0.015765	0.051037	0.806579	1200	3
ADD1	4	0.31353	0.53426	0.937249	10890	1	0.015776	0.051075	0.806579	1201	3
SPIN2A	4	0.87912	0.89271	1	16880	1	0.015808	0.051172	0.806579	1204	3
RAB6A	4	0.92992	0.93009	1	17439	1	0.015812	0.051184	0.806579	1205	3
KRTAP10-5	4	0.94068	0.94051	1	17621	0	0.015837	0.05125	0.806579	1206	3
MYOZ3	4	0.87856	0.89235	1	16876	1	0.015845	0.051274	0.806579	1208	3
JMJD8	4	0.15194	0.3151	0.913453	6593	1	0.015898	0.05144	0.806579	1211	3
NCR1	4	0.63569	0.77322	0.984979	15004	1	0.015942	0.051574	0.806579	1212	3
OR2B11	4	0.85896	0.88115	1	16731	1	0.016006	0.051753	0.806579	1216	3
TGIF2LX	4	0.68331	0.81066	0.987227	15693	1	0.016093	0.051997	0.806579	1220	3
CCDC90B	4	0.054901	0.15621	0.852209	3495	1	0.016201	0.052328	0.806579	1227	3
SLC22A7	4	0.95843	0.95834	1	17930	0	0.016238	0.05244	0.806579	1229	3
CASP4	4	0.3142	0.53475	0.937249	10905	1	0.016275	0.052537	0.806579	1232	3
ECT2	4	0.62036	0.76133	0.983362	14796	1	0.016297	0.05261	0.806579	1234	3
CLRN3	4	0.53664	0.69763	0.971167	13730	1	0.016459	0.053085	0.806579	1245	3
MYO9B	4	0.32088	0.53958	0.937709	10989	1	0.016468	0.053107	0.806579	1246	3
SLC15A2	4	0.15277	0.31634	0.914202	6614	1	0.016511	0.053243	0.806579	1249	3
REEP4	4	0.39636	0.59412	0.948268	11975	1	0.016556	0.053373	0.806579	1251	3
TNNT3	4	0.79452	0.85112	0.996462	16324	1	0.016563	0.05339	0.806579	1252	3
ZFX	4	0.86056	0.88203	1	16741	1	0.016579	0.053437	0.806579	1254	3
PI4KB	4	0.33517	0.54987	0.938146	11198	1	0.016589	0.053463	0.806579	1255	3
FOXM1	4	0.25033	0.45344	0.931609	9300	1	0.016618	0.053551	0.806579	1259	3
PEX5L	4	0.64446	0.78004	0.98503	15132	1	0.016619	0.053552	0.806579	1261	3
N4BP3	4	0.071741	0.18993	0.863975	4197	1	0.016648	0.053641	0.806579	1262	3
SPSB4	4	0.11209	0.25463	0.904322	5374	1	0.016718	0.053847	0.806579	1266	3
YPEL2	4	0.19021	0.37092	0.922393	7674	1	0.01676	0.053966	0.806579	1269	3
CRISP3	4	0.011592	0.038393	0.785702	920	1	0.016804	0.054107	0.806579	1271	3
OR10J3	4	0.95136	0.95126	1	17822	0	0.016833	0.054198	0.806579	1276	3
PARP1	4	0.93851	0.93834	1	17576	0	0.016856	0.054271	0.806579	1278	3
ZCRB1	4	0.28991	0.50508	0.937249	10245	1	0.016856	0.054273	0.806579	1279	3
FAM21C	4	0.75698	0.83668	0.993331	16099	1	0.016897	0.054394	0.806579	1282	3
TMEM253	4	0.7769	0.84418	0.995037	16216	1	0.016924	0.054465	0.806579	1284	3
SLC52A2	4	0.89162	0.90058	1	16978	1	0.016953	0.054569	0.806579	1288	3
OXT	4	0.074855	0.19513	0.865362	4309	1	0.017002	0.054692	0.806579	1291	3
CHAMP1	4	0.93913	0.93895	1	17591	0	0.017049	0.054844	0.806579	1292	3
C4orf19	4	0.15785	0.32379	0.915991	6750	1	0.017062	0.054884	0.806579	1294	3
KIF7	4	0.29189	0.50767	0.937249	10296	1	0.017126	0.055068	0.806579	1298	3
MTG1	4	0.13108	0.28376	0.906829	5980	1	0.01715	0.055144	0.806579	1300	3
GNG4	4	0.23122	0.42766	0.927228	8803	1	0.017179	0.055231	0.806579	1301	3
SCN11A	4	0.47807	0.65393	0.958558	13039	1	0.017286	0.055546	0.806579	1305	3
IL17RE	4	0.79492	0.85127	0.996462	16325	1	0.017337	0.055685	0.806579	1306	3
BRICD5	4	0.0068113	0.023201	0.756775	586	1	0.017337	0.055685	0.806579	1307	3
IMPACT	4	0.31274	0.53368	0.937249	10876	1	0.017389	0.055836	0.806579	1310	3
LGSN	4	0.28451	0.49803	0.937249	10110	1	0.017392	0.055843	0.806579	1311	3
CX3CL1	4	0.95712	0.95702	1	17911	0	0.017394	0.055847	0.806579	1312	3
ZNF491	4	0.96113	0.96109	1	18005	0	0.017409	0.055895	0.806579	1314	3
UBR2	4	0.20234	0.38778	0.922393	8024	1	0.017492	0.056123	0.806579	1320	3
ITGA3	4	0.0056655	0.019493	0.731382	509	1	0.017544	0.056277	0.806579	1321	3
CPXM1	4	0.7836	0.84679	0.995968	16251	1	0.017557	0.056309	0.806579	1323	3
C1orf64	4	0.932	0.93205	1	17474	1	0.017627	0.056507	0.806579	1326	3
PUM1	4	0.47083	0.64858	0.958391	12930	1	0.017688	0.056699	0.806579	1331	3
SLC2A2	4	0.92847	0.92881	1	17417	1	0.01773	0.056822	0.806579	1336	3
LRRC14B	4	0.82901	0.86614	1	16529	1	0.017746	0.056865	0.806579	1338	3
KLF5	4	0.15619	0.32136	0.915991	6698	1	0.017792	0.057002	0.806579	1339	3
SCYL2	4	0.3831	0.5845	0.945448	11815	1	0.017817	0.057072	0.806579	1342	3
FBXO40	4	0.82411	0.86389	1	16496	1	0.017854	0.057175	0.806579	1344	3
ERF	4	0.56438	0.71856	0.976152	14069	1	0.017957	0.057457	0.806579	1350	3
KRTAP2-3	4	0.95952	0.95943	1	17962	0	0.017974	0.057506	0.806579	1353	3
MRE11A	4	0.67174	0.8015	0.9864	15531	1	0.018001	0.057591	0.806579	1354	3
CDC42BPG	4	0.8154	0.85997	0.998923	16452	1	0.018017	0.057635	0.806579	1356	3
ZNF534	4	0.31798	0.53746	0.937541	10957	1	0.018067	0.05777	0.806579	1359	3
CALHM1	4	0.12272	0.271	0.905726	5706	1	0.018111	0.057892	0.806579	1361	3
PLA2G4A	4	0.24216	0.44244	0.930309	9090	1	0.018126	0.057939	0.806579	1363	3
ANG	4	0.0026922	0.0096065	0.64937	278	1	0.018127	0.057941	0.806579	1364	3
FAM53B	4	0.42469	0.61482	0.95423	12311	1	0.01813	0.057954	0.806579	1365	3
UCKL1	4	0.31223	0.53318	0.937249	10863	1	0.018175	0.058088	0.806579	1368	3
SPATA7	4	0.045841	0.13361	0.847394	3013	1	0.018183	0.058103	0.806579	1369	3
RAB7B	4	0.82164	0.86275	1	16485	1	0.018196	0.058139	0.806579	1370	3
XG	4	0.77938	0.84515	0.995201	16232	1	0.018254	0.058321	0.806579	1373	3
GREB1	4	0.90771	0.91174	1	17170	1	0.018282	0.058386	0.806579	1375	3
IFT140	4	0.37457	0.57831	0.943573	11714	1	0.018353	0.058585	0.806579	1379	3
DUS4L	4	0.3023	0.52077	0.937249	10578	1	0.01837	0.058628	0.806579	1380	3
UQCR11	4	0.79583	0.85164	0.996643	16333	1	0.018404	0.05873	0.806579	1381	3
TPPP3	4	0.20688	0.39425	0.923024	8158	1	0.018554	0.059201	0.806579	1392	3
ETV2	4	0.62625	0.76588	0.984132	14869	1	0.018566	0.059228	0.806579	1393	3
ZNF146	4	0.01935	0.061531	0.822458	1426	1	0.018609	0.059358	0.806579	1398	3
NOX1	4	0.88091	0.89378	1	16895	1	0.018645	0.059468	0.806579	1402	3
ATP5D	4	0.057857	0.16343	0.852209	3661	1	0.01878	0.059888	0.806579	1414	3
LRRC8E	4	0.071098	0.18892	0.863975	4172	1	0.018796	0.059936	0.806579	1415	3
NBPF4	4	0.2229	0.41641	0.926818	8585	1	0.018867	0.060147	0.806579	1421	3
CLDN3	4	0.073768	0.19334	0.864115	4274	1	0.018886	0.060203	0.806579	1422	3
RHCE	4	0.86268	0.88321	1	16752	1	0.018916	0.060311	0.806579	1424	3
DDC	4	0.44562	0.63014	0.955886	12589	1	0.018924	0.060337	0.806579	1425	3
MYOD1	4	0.61361	0.75623	0.982609	14708	1	0.018938	0.060382	0.806579	1426	3
OR4B1	4	0.14489	0.30466	0.913453	6369	1	0.018956	0.060439	0.806579	1428	3
SMIM17	4	0.89711	0.90425	1	17046	1	0.018981	0.060516	0.806579	1431	3
CYP2C9	4	0.47249	0.6498	0.958391	12954	1	0.018996	0.060557	0.806579	1433	3
CCDC22	4	0.91294	0.91576	1	17218	1	0.019016	0.060602	0.806579	1435	3
C16orf59	4	0.81619	0.8603	0.999075	16459	1	0.019069	0.060754	0.807547	1438	3
ZNF439	4	0.81092	0.858	0.99881	16419	1	0.019092	0.060829	0.80785	1439	3
ANKRD18A	4	0.79828	0.85263	0.997115	16344	1	0.019141	0.060979	0.80785	1441	3
C4orf29	4	0.65954	0.79179	0.985918	15344	1	0.019144	0.060988	0.80785	1443	3
RNASE2	4	0.689	0.81447	0.987321	15766	1	0.019226	0.061253	0.808657	1445	3
LYG2	4	0.035595	0.10675	0.834036	2436	1	0.019234	0.061279	0.808657	1446	3
SLC22A31	4	0.04791	0.13881	0.850123	3110	1	0.019254	0.061342	0.808657	1449	3
PRELID2	4	0.6022	0.74754	0.98102	14559	1	0.019271	0.061388	0.808657	1451	3
KIF13B	4	0.32108	0.53972	0.937709	10991	1	0.019319	0.061539	0.80891	1453	3
C8B	4	0.17442	0.34825	0.920407	7226	1	0.019402	0.06179	0.80891	1460	3
FAM26E	4	0.94685	0.94667	1	17731	0	0.019429	0.061859	0.80891	1461	3
ADCY9	4	0.35747	0.56586	0.939744	11508	1	0.019474	0.061984	0.80891	1462	3
ZNF268	4	0.046245	0.13468	0.850123	3027	1	0.01958	0.062283	0.80891	1467	3
SNX21	4	0.55179	0.70901	0.97397	13912	1	0.019588	0.062305	0.80891	1468	3
TIMM21	4	0.53455	0.69605	0.970861	13703	1	0.019621	0.062395	0.80891	1472	3
BOD1L2	4	0.20362	0.38965	0.922393	8067	1	0.019658	0.062498	0.80891	1473	3
P2RY8	4	0.83817	0.87052	1	16582	1	0.019752	0.062764	0.80891	1479	3
GAD2	4	0.84344	0.87315	1	16614	1	0.019763	0.062791	0.80891	1481	3
TCF7L2	4	0.0089441	0.030039	0.77591	740	1	0.019777	0.062832	0.80891	1483	3
ING2	4	0.84321	0.87304	1	16610	1	0.019828	0.062979	0.80891	1485	3
TAF5L	4	0.45968	0.64042	0.957266	12785	1	0.019853	0.063053	0.80891	1487	3
RCCD1	4	0.90076	0.90675	1	17087	1	0.01992	0.063248	0.80891	1492	3
NDUFS3	4	0.58128	0.73137	0.978507	14284	1	0.019926	0.06326	0.80891	1493	3
MEGF10	4	0.65938	0.79166	0.985918	15341	1	0.019953	0.06334	0.80891	1495	3
PIK3AP1	4	0.95843	0.95834	1	17926	0	0.020053	0.063657	0.810342	1501	3
HHIPL2	4	0.62555	0.76533	0.984132	14860	1	0.020113	0.063833	0.810872	1503	3
ZNF576	4	0.80422	0.8551	0.997888	16379	1	0.020123	0.063859	0.810872	1504	3
NAF1	4	0.18012	0.35647	0.921431	7389	1	0.020125	0.063863	0.810872	1505	3
TRIM67	4	0.55294	0.70983	0.974047	13929	1	0.020133	0.063889	0.810872	1506	3
LPA	4	0.41949	0.61098	0.953312	12249	1	0.020179	0.064037	0.811681	1507	3
PSORS1C1	4	0.92591	0.92651	1	17373	1	0.020188	0.064063	0.811681	1508	3
BCAS3	4	0.49216	0.66435	0.96054	13220	1	0.020309	0.064385	0.811681	1512	3
ITIH1	4	0.018783	0.059834	0.821616	1390	1	0.020355	0.064507	0.811681	1516	3
OAS2	4	0.38905	0.5888	0.946107	11893	1	0.020481	0.064857	0.811681	1523	3
ZNF583	4	0.094782	0.2274	0.891106	4877	1	0.020506	0.06493	0.811681	1526	3
ZNF214	4	0.005405	0.018621	0.727011	489	1	0.020565	0.0651	0.811681	1529	3
ADAMTS8	4	0.96139	0.96134	1	18014	0	0.020629	0.065297	0.811681	1532	3
APOBEC3H	4	0.44475	0.62946	0.955886	12579	1	0.020633	0.06531	0.811681	1534	3
HP1BP3	4	0.81125	0.85816	0.99881	16422	1	0.020722	0.065573	0.811681	1540	3
PCGF3	4	0.27342	0.48364	0.937249	9831	1	0.020819	0.065866	0.811681	1546	3
SEMG1	4	0.14149	0.29955	0.913204	6269	1	0.020845	0.065944	0.811681	1548	3
TNFRSF14	4	0.035136	0.10551	0.834036	2416	1	0.020849	0.065954	0.811681	1549	3
KIF13A	4	0.39392	0.59234	0.947507	11946	1	0.020858	0.065974	0.811681	1551	3
RGR	4	0.10243	0.23959	0.899729	5087	1	0.020862	0.06599	0.811681	1552	3
FLRT2	4	0.4152	0.60783	0.951649	12208	1	0.020879	0.066037	0.811681	1553	3
PSTK	4	0.036969	0.11043	0.834036	2524	1	0.020888	0.066057	0.811681	1555	3
C5orf46	4	0.37875	0.58136	0.944849	11757	1	0.021154	0.066809	0.813594	1564	3
ZNF625	4	0.9363	0.93617	1	17537	1	0.021179	0.066875	0.813594	1567	3
DCDC5	4	0.22112	0.41399	0.926691	8539	1	0.021222	0.067008	0.813594	1568	3
ADRB3	4	0.39384	0.59229	0.947507	11945	1	0.021347	0.067368	0.813594	1578	3
ECM2	4	0.91848	0.92017	1	17293	1	0.021355	0.067393	0.813594	1579	3
H2BFM	4	0.18129	0.35819	0.92224	7422	1	0.021412	0.067559	0.813594	1582	3
QRFPR	4	0.84822	0.87559	1	16656	1	0.021433	0.067617	0.813594	1583	3
OR2M4	4	0.087769	0.21628	0.885733	4663	1	0.021442	0.067643	0.813594	1584	3
SLC22A5	4	0.12523	0.27482	0.905726	5786	1	0.021463	0.0677	0.813594	1586	3
RHEB	4	0.75881	0.83733	0.993541	16107	1	0.021538	0.067917	0.813594	1589	3
PXN	4	0.43188	0.62011	0.955325	12399	1	0.021542	0.067924	0.813594	1590	3
PCED1B	4	0.41918	0.61075	0.953274	12246	1	0.021598	0.068081	0.813594	1598	3
OR51B2	4	0.94376	0.9436	1	17677	0	0.021599	0.068084	0.813594	1599	3
HMG20A	4	0.9518	0.95171	1	17830	0	0.021664	0.068261	0.813594	1603	3
SLC7A3	4	0.53139	0.69372	0.969855	13671	1	0.02169	0.068337	0.813834	1605	3
PFKFB1	4	0.1434	0.30242	0.913453	6320	1	0.022014	0.069294	0.819168	1616	3
TMEM135	4	0.88016	0.89332	1	16890	1	0.02208	0.069483	0.819811	1620	3
TLE4	4	0.52117	0.68606	0.967349	13556	1	0.022253	0.069988	0.820012	1627	3
SP110	4	0.8251	0.86434	1	16505	1	0.022286	0.070088	0.820012	1630	3
CDH11	4	0.078305	0.20088	0.869839	4409	1	0.022399	0.070411	0.820012	1636	3
MYO3B	4	0.20344	0.38941	0.922393	8060	1	0.022466	0.070602	0.820012	1640	3
PIK3C2B	4	0.15808	0.32413	0.915991	6759	1	0.022511	0.070735	0.820012	1642	3
DSG2	4	0.016563	0.053411	0.815125	1252	1	0.022515	0.07075	0.820012	1643	3
E2F7	4	0.030492	0.092999	0.830153	2127	1	0.022523	0.070761	0.820012	1645	3
HLA-DPB1	4	0.57827	0.72903	0.978119	14246	1	0.022529	0.070776	0.820012	1647	3
ZFP92	4	0.013821	0.045201	0.792838	1089	1	0.022532	0.070783	0.820012	1648	3
BTN2A2	4	0.22864	0.42408	0.927228	8733	1	0.022533	0.070789	0.820012	1649	3
ELAVL1	4	0.66089	0.79289	0.985918	15364	1	0.022567	0.070895	0.820012	1650	3
MEI1	4	0.84469	0.87376	1	16625	1	0.022595	0.070984	0.820012	1654	3
DNAJB12	4	0.89358	0.90191	1	17008	1	0.022611	0.071029	0.820012	1655	3
HYDIN	4	0.16632	0.33631	0.919869	6978	1	0.022618	0.071048	0.820012	1656	3
OR4K5	4	0.16005	0.32703	0.917365	6814	1	0.022646	0.07113	0.820012	1657	3
EIF2B3	4	0.39169	0.59074	0.946713	11927	1	0.022646	0.07113	0.820012	1658	3
CYBA	4	0.61003	0.75349	0.981559	14669	1	0.022699	0.071278	0.820631	1659	3
PSD	4	0.19583	0.37883	0.922393	7832	1	0.022739	0.071398	0.820631	1661	3
TBC1D5	4	0.77572	0.84371	0.994924	16206	1	0.022752	0.07144	0.820631	1663	3
CDY2A	4	0.09551	0.22857	0.893232	4891	1	0.022852	0.071719	0.823325	1665	3
CPLX3	4	0.30644	0.52601	0.937249	10695	1	0.022883	0.071809	0.823772	1666	3
CALB1	4	0.55431	0.71086	0.974047	13943	1	0.023019	0.072201	0.825014	1671	3
ZNF317	4	0.68161	0.80927	0.98706	15669	1	0.023098	0.072439	0.825014	1674	3
TMEM141	4	0.61029	0.75369	0.981559	14675	1	0.023119	0.072509	0.825014	1675	3
COTL1	4	0.9323	0.93234	1	17479	1	0.023263	0.072911	0.825014	1683	3
FAM192A	4	0.66983	0.80001	0.986083	15502	1	0.023315	0.073079	0.825014	1686	3
ZCCHC17	4	0.91984	0.92126	1	17310	1	0.023342	0.073158	0.825014	1689	3
CTDSPL2	4	0.83071	0.86695	1	16541	1	0.023366	0.073226	0.825014	1690	3
LACTBL1	4	0.95926	0.95917	1	17958	0	0.023418	0.073368	0.825014	1691	3
VIL1	4	0.06713	0.18247	0.857994	4065	1	0.023438	0.073433	0.825014	1692	3
PPP1R21	4	0.18196	0.35918	0.92224	7438	1	0.023443	0.073444	0.825014	1693	3
PPP1R14C	4	0.49827	0.66886	0.962625	13281	1	0.023461	0.073498	0.825014	1695	3
MR1	4	0.50667	0.6752	0.964193	13385	1	0.023484	0.073562	0.825014	1696	3
RIPPLY3	4	0.62677	0.76631	0.984132	14882	1	0.023488	0.073578	0.825014	1698	3
CALCOCO1	4	0.58694	0.73579	0.979314	14361	1	0.023498	0.073606	0.825014	1699	3
JAK1	4	0.16083	0.3282	0.917546	6837	1	0.023509	0.073637	0.825014	1700	3
LOXL2	4	0.94773	0.94759	1	17749	0	0.023516	0.07366	0.825014	1701	3
KCNK13	4	0.040068	0.1186	0.834036	2708	1	0.023518	0.073667	0.825014	1702	3
KLHL23	4	0.072384	0.19104	0.863975	4222	1	0.023534	0.073718	0.825014	1706	3
C10orf12	4	0.71345	0.82213	0.989019	15887	1	0.023576	0.073827	0.825014	1710	3
BTNL9	4	0.07983	0.20341	0.871934	4459	1	0.023663	0.074068	0.825014	1715	3
DLG4	4	0.63679	0.77406	0.984979	15019	1	0.023675	0.0741	0.825014	1716	3
KCNB2	4	0.91429	0.91678	1	17238	1	0.023695	0.074164	0.825128	1718	3
NAT8B	4	0.48992	0.66269	0.959446	13201	1	0.023777	0.074405	0.826043	1721	3
TMEM117	4	0.69535	0.81643	0.987321	15803	1	0.023829	0.07456	0.826043	1723	3
GALNTL5	4	0.57994	0.73034	0.978205	14267	1	0.023885	0.074735	0.826043	1727	3
ECHS1	4	0.12096	0.26834	0.905726	5649	1	0.023983	0.075019	0.826043	1732	3
SRPRB	4	0.90531	0.90998	1	17143	1	0.024047	0.075202	0.826043	1734	3
LRP6	4	0.17288	0.346	0.920407	7176	1	0.024059	0.075243	0.826043	1736	3
PGA3	4	0.83654	0.86975	1	16569	1	0.024078	0.075288	0.826043	1737	3
DUSP21	4	0.50163	0.67142	0.963059	13325	1	0.024089	0.075327	0.826043	1740	3
IFNA16	4	0.50858	0.6766	0.964914	13402	1	0.02424	0.075744	0.826043	1745	3
CXCL6	4	0.9491	0.94898	1	17781	0	0.024267	0.075818	0.826043	1748	3
EXOSC4	4	0.86818	0.88627	1	16794	1	0.024304	0.075935	0.826043	1750	3
ANKRD35	4	0.92655	0.92709	1	17388	1	0.024346	0.076061	0.826043	1754	3
NKX2-8	4	0.3281	0.54475	0.938146	11094	1	0.024374	0.07615	0.826043	1759	3
PKD1L2	4	0.86126	0.88242	1	16745	1	0.024388	0.076184	0.826043	1760	3
GYPE	4	0.075299	0.19588	0.866287	4322	1	0.024393	0.076199	0.826043	1761	3
LIFR	4	0.16997	0.34168	0.919869	7091	1	0.024445	0.076349	0.826043	1763	3
TRAK2	4	0.11281	0.25573	0.904322	5400	1	0.024638	0.076897	0.826043	1770	3
OSR1	4	0.72082	0.82453	0.989792	15922	1	0.024651	0.076932	0.826043	1771	3
HDAC1	4	0.92576	0.92637	1	17370	1	0.024652	0.076938	0.826043	1773	3
CHP1	4	0.10662	0.24613	0.901951	5214	1	0.024666	0.076978	0.826043	1774	3
MORF4L2	4	0.53171	0.69394	0.969878	13676	1	0.02469	0.077052	0.826043	1775	3
MBP	4	0.80151	0.85397	0.997494	16363	1	0.024737	0.07719	0.826043	1778	3
ZMAT2	4	0.89537	0.90307	1	17020	1	0.024747	0.077224	0.826043	1779	3
THAP7	4	0.88628	0.89713	1	16935	1	0.024799	0.07736	0.826043	1782	3
PXDC1	4	0.00018314	0.00071872	0.33463	40	1	0.02488	0.077586	0.826043	1789	3
IL10RA	4	0.81064	0.85789	0.998763	16418	1	0.0249	0.077633	0.826043	1791	3
SLC27A4	4	0.2735	0.48374	0.937249	9834	1	0.024937	0.07775	0.826043	1793	3
CLN8	4	0.96146	0.96141	1	18016	0	0.024937	0.07775	0.826043	1794	3
USP17L21	4	0.87436	0.88982	1	16854	1	0.024999	0.077926	0.826043	1799	3
TMEM33	4	0.06718	0.18257	0.858097	4066	1	0.025001	0.077932	0.826043	1800	3
C9orf40	4	0.060357	0.16947	0.853389	3785	1	0.025032	0.078025	0.826043	1802	3
EDAR	4	0.94984	0.94973	1	17793	0	0.025038	0.078039	0.826043	1803	3
KLB	4	0.88279	0.89493	1	16908	1	0.025042	0.078043	0.826043	1804	3
PARL	4	0.64605	0.78128	0.98503	15155	1	0.025128	0.078269	0.826043	1808	3
TTPAL	4	0.76448	0.83943	0.993855	16143	1	0.02519	0.078443	0.826043	1815	3
C1orf204	4	0.49005	0.66279	0.959446	13204	1	0.025216	0.078514	0.826043	1816	3
CALN1	4	0.76728	0.84046	0.993908	16163	1	0.025315	0.078784	0.826043	1823	3
PAPOLG	4	0.77143	0.84204	0.994239	16188	1	0.025406	0.079051	0.827044	1825	3
C6orf120	4	0.95434	0.95422	1	17871	0	0.025411	0.079062	0.827044	1826	3
SGSH	4	0.61869	0.7601	0.983106	14778	1	0.025421	0.079096	0.827044	1828	3
C11orf24	4	0.14359	0.30268	0.913453	6323	1	0.025473	0.079247	0.827268	1831	3
STK32C	4	0.89302	0.90153	1	16999	1	0.025691	0.079883	0.827761	1835	3
GCDH	4	0.035238	0.10579	0.834036	2421	1	0.02571	0.079938	0.827761	1837	3
PRTG	4	0.46862	0.64695	0.958391	12898	1	0.025715	0.079951	0.827761	1838	3
APEH	4	0.56991	0.72272	0.976698	14142	1	0.025744	0.080026	0.827761	1841	3
SAMSN1	4	0.89469	0.90263	1	17018	1	0.025763	0.080073	0.827761	1842	3
ANP32B	4	0.71854	0.82377	0.989791	15908	1	0.025831	0.080259	0.827761	1847	3
VNN2	4	0.35671	0.56532	0.939744	11495	1	0.026003	0.080754	0.827761	1856	3
MAGED2	4	0.16532	0.33477	0.919869	6953	1	0.026017	0.080794	0.827761	1857	3
IER2	4	0.048061	0.13919	0.850123	3120	1	0.026086	0.080996	0.827761	1862	3
NCEH1	4	0.27346	0.48369	0.937249	9832	1	0.026091	0.081009	0.827761	1863	3
ITGA4	4	0.37941	0.58182	0.944849	11770	1	0.026191	0.081292	0.827761	1866	3
TMEM200B	4	0.42625	0.61594	0.95427	12337	1	0.026293	0.081585	0.827761	1871	3
ATP13A3	4	0.44225	0.62764	0.955851	12549	1	0.026355	0.081774	0.827761	1878	3
C20orf173	4	0.23182	0.42846	0.927228	8825	1	0.02642	0.081949	0.827761	1885	3
STIP1	4	0.91169	0.91478	1	17202	1	0.026447	0.082018	0.827761	1886	3
NOV	4	0.086547	0.21432	0.885053	4627	1	0.026504	0.08218	0.827761	1891	3
CNOT11	4	0.72072	0.82449	0.989792	15919	1	0.026514	0.082199	0.827761	1892	3
MATN3	4	0.81041	0.85779	0.998713	16417	1	0.026516	0.082204	0.827761	1893	3
ASMT	4	0.56679	0.72036	0.976269	14098	1	0.026538	0.082274	0.827761	1895	3
OLFML2A	4	0.94237	0.94213	1	17649	0	0.026593	0.082423	0.827761	1896	3
SYDE2	4	0.69869	0.81747	0.987321	15823	1	0.02662	0.082501	0.827761	1899	3
MYPN	4	0.75949	0.8376	0.993541	16114	1	0.026652	0.082603	0.827761	1901	3
CAPZA1	4	0.11591	0.26058	0.905726	5499	1	0.026692	0.082705	0.827761	1902	3
FAM53A	4	0.089819	0.2195	0.886812	4730	1	0.026762	0.082905	0.827761	1906	3
RAP2C	4	0.24907	0.45174	0.931131	9271	1	0.026767	0.08292	0.827761	1908	3
EIF4E3	4	0.72448	0.82572	0.989953	15943	1	0.026811	0.083041	0.827761	1910	3
NR2C2	4	0.2931	0.50922	0.937249	10333	1	0.026826	0.08308	0.827761	1911	3
FGF21	4	0.89291	0.90145	1	16997	1	0.026881	0.083233	0.827761	1916	3
TLL1	4	0.21934	0.41148	0.925683	8494	1	0.026886	0.083241	0.827761	1917	3
ZNF791	4	0.91365	0.9163	1	17228	1	0.026896	0.08327	0.827761	1918	3
EMC4	4	0.43666	0.62358	0.955325	12476	1	0.027062	0.083716	0.827761	1927	3
KIAA1324L	4	0.92994	0.93011	1	17440	1	0.027066	0.083731	0.827761	1928	3
C3	4	0.77454	0.84325	0.994752	16203	1	0.027076	0.08376	0.827761	1930	3
SLC26A1	4	0.30361	0.52243	0.937249	10624	1	0.027116	0.083876	0.827761	1934	3
GNG3	4	0.67185	0.80159	0.986451	15532	1	0.027131	0.083916	0.827761	1935	3
RFK	4	0.067478	0.18303	0.858097	4077	1	0.027181	0.084051	0.827761	1940	3
SERINC4	4	0.37527	0.57885	0.943796	11723	1	0.027237	0.084201	0.827761	1942	3
ALPP	4	0.62682	0.76635	0.984132	14883	1	0.027249	0.084234	0.827761	1943	3
DPP10	4	0.95664	0.95652	1	17903	0	0.027292	0.084354	0.827761	1945	3
HTRA1	4	0.8305	0.86684	1	16538	1	0.027307	0.084402	0.827761	1946	3
LSR	4	0.012163	0.040135	0.785702	973	1	0.027326	0.084454	0.827761	1949	3
GATA6	4	0.3228	0.54093	0.937709	11021	1	0.027347	0.084506	0.827761	1950	3
CFHR4	4	0.87806	0.89202	1	16871	1	0.027368	0.084561	0.827761	1951	3
ANKRD13C	4	0.22433	0.41833	0.927228	8622	1	0.02737	0.084565	0.827761	1952	3
ZACN	4	0.28663	0.50076	0.937249	10159	1	0.027408	0.084666	0.827761	1953	3
CILP2	4	0.80185	0.85411	0.997514	16365	1	0.027448	0.084788	0.827761	1954	3
GSTK1	4	0.020999	0.066284	0.822458	1539	1	0.027625	0.085286	0.827761	1960	3
KIFC1	4	0.66247	0.79415	0.985918	15393	1	0.027626	0.08529	0.827761	1961	3
GPR171	4	0.72426	0.82565	0.989937	15941	1	0.027656	0.085382	0.827761	1963	3
SLTM	4	0.64405	0.77973	0.98503	15124	1	0.027661	0.085395	0.827761	1964	3
SAR1A	4	0.89621	0.90365	1	17033	1	0.027731	0.0856	0.827761	1968	3
UNC5A	4	0.42766	0.61698	0.954708	12352	1	0.027839	0.085896	0.827761	1973	3
RABEP1	4	0.1363	0.29165	0.910289	6122	1	0.0279	0.086054	0.827761	1978	3
GJA5	4	0.95953	0.95945	1	17963	0	0.027926	0.086123	0.827761	1980	3
HES2	4	0.85776	0.88052	1	16723	1	0.028023	0.086395	0.827761	1986	3
ZNF287	4	0.57318	0.7252	0.977447	14180	1	0.028249	0.086991	0.827761	1994	3
PAXIP1	4	0.79176	0.85001	0.996338	16302	1	0.028254	0.087005	0.827761	1995	3
IFT52	4	0.44844	0.63225	0.955995	12641	1	0.028264	0.087031	0.827761	1997	3
SCAF8	4	0.84545	0.87414	1	16631	1	0.028292	0.087101	0.827761	1999	3
ASB4	4	0.034576	0.10402	0.833398	2384	1	0.028303	0.087132	0.827761	2001	3
LRRC4C	4	0.658	0.79058	0.985918	15322	1	0.028321	0.087189	0.827761	2002	3
SMG8	4	0.016304	0.052646	0.814085	1230	1	0.028357	0.087288	0.827761	2005	3
SPESP1	4	0.31405	0.53464	0.937249	10901	1	0.028367	0.087309	0.827761	2007	3
H1FOO	4	0.14578	0.30602	0.913453	6397	1	0.028383	0.087344	0.827761	2010	3
OR4K14	4	0.95559	0.95549	1	17885	0	0.028532	0.087765	0.827761	2019	3
COX8A	4	0.89347	0.90182	1	17005	1	0.028599	0.087951	0.827761	2022	3
BTF3	4	0.42088	0.61201	0.953537	12266	1	0.028631	0.088034	0.827761	2024	3
SMCO1	4	0.35291	0.56257	0.939744	11439	1	0.028641	0.088062	0.827761	2025	3
MGP	4	0.094491	0.22695	0.891106	4865	1	0.028927	0.088844	0.827761	2035	3
CLDN6	4	0.93672	0.93658	1	17546	1	0.028948	0.088902	0.827761	2037	3
NAT16	4	0.43325	0.6211	0.955325	12417	1	0.028964	0.088937	0.827761	2038	3
PPP2R2B	4	0.92594	0.92652	1	17374	1	0.028999	0.089044	0.827761	2039	3
RIMBP3	4	0.57478	0.72641	0.977602	14201	1	0.029027	0.089117	0.827761	2044	3
GIMAP4	4	0.25864	0.46445	0.934924	9493	1	0.029068	0.089244	0.827761	2046	3
PPP2R5B	4	0.84716	0.87503	1	16647	1	0.029074	0.089259	0.827761	2047	3
ABHD17C	4	0.54458	0.70358	0.973009	13820	1	0.029111	0.089367	0.827761	2048	3
CGN	4	0.75597	0.83632	0.993222	16094	1	0.029147	0.089472	0.827761	2049	3
GAGE1	4	0.37225	0.57667	0.943538	11679	1	0.029214	0.089653	0.827761	2055	3
B4GAT1	4	0.71464	0.82251	0.989019	15894	1	0.029226	0.089689	0.827761	2056	3
LIM2	4	0.021669	0.068173	0.822873	1580	1	0.029226	0.089692	0.827761	2057	3
C1orf216	4	0.88301	0.89506	1	16909	1	0.029273	0.089813	0.827761	2058	3
OR9A4	4	0.80021	0.85343	0.997205	16358	1	0.029278	0.089822	0.827761	2059	3
GOLM1	4	0.48211	0.65689	0.958591	13092	1	0.029316	0.08993	0.827761	2061	3
CCDC28A	4	0.41243	0.60582	0.95148	12170	1	0.029341	0.08999	0.827761	2064	3
GLDN	4	0.11003	0.25139	0.902771	5321	1	0.029367	0.090055	0.827761	2066	3
ZNF414	4	0.015477	0.050187	0.811074	1182	1	0.029399	0.090141	0.827761	2067	3
MC5R	4	0.54975	0.70745	0.97397	13880	1	0.029431	0.090226	0.827761	2071	3
ZCCHC24	4	0.36884	0.57419	0.942894	11639	1	0.029514	0.090437	0.827761	2076	3
SLC2A1	4	0.38872	0.58857	0.946107	11887	1	0.029623	0.090729	0.827761	2081	3
NFKB1	4	0.04235	0.12453	0.836259	2841	1	0.029679	0.090901	0.827761	2084	3
CDK12	4	0.42081	0.61195	0.953537	12265	1	0.029759	0.091111	0.827761	2088	3
BMP2K	4	0.91273	0.91559	1	17214	1	0.029776	0.091165	0.827761	2089	3
INA	4	0.52138	0.68622	0.967411	13558	1	0.029802	0.091237	0.827761	2091	3
HMGCL	4	0.028087	0.086398	0.830153	1973	1	0.029872	0.091445	0.827761	2092	3
SCAMP2	4	0.69781	0.81719	0.987321	15817	1	0.029897	0.091523	0.827761	2094	3
SPATS2	4	0.72631	0.8263	0.99021	15950	1	0.029903	0.091531	0.827761	2095	3
OR12D2	4	0.95403	0.95391	1	17867	0	0.029922	0.091582	0.827761	2096	3
OR9K2	4	0.95843	0.95834	1	17955	0	0.029981	0.091759	0.827761	2100	3
MAGEA4	4	0.57531	0.72679	0.977611	14206	1	0.030004	0.091807	0.827761	2101	3
AASDH	4	0.89207	0.90088	1	16984	1	0.030062	0.091969	0.827761	2104	3
NDUFB10	4	0.46846	0.64682	0.958391	12896	1	0.030079	0.092015	0.827761	2107	3
RIBC1	4	0.15421	0.31842	0.914512	6654	1	0.030102	0.09209	0.827761	2110	3
CORO6	4	0.077567	0.19964	0.869839	4385	1	0.030116	0.092132	0.827761	2111	3
KRT10	4	0.88789	0.89813	1	16943	1	0.030132	0.092187	0.827761	2114	3
TFG	4	0.87135	0.88807	1	16823	1	0.030134	0.092191	0.827761	2115	3
VSTM2A	4	0.8524	0.87769	1	16685	1	0.030164	0.092263	0.827761	2117	3
MZT2A	4	0.10551	0.24441	0.900867	5185	1	0.03017	0.092279	0.827761	2118	3
OIT3	4	0.94266	0.94243	1	17655	0	0.030175	0.092297	0.827761	2119	3
LARP6	4	0.079339	0.20258	0.870941	4446	1	0.030191	0.092343	0.827761	2120	3
CEBPD	4	0.5511	0.70846	0.97397	13900	1	0.030218	0.092418	0.827761	2122	3
SARAF	4	0.073966	0.19366	0.864446	4282	1	0.030233	0.092453	0.827761	2123	3
CHRND	4	0.5734	0.72537	0.977447	14183	1	0.030253	0.092514	0.827761	2127	3
ZRSR2	4	0.049976	0.14396	0.850123	3223	1	0.030263	0.092539	0.827761	2128	3
TWF2	4	0.03951	0.11717	0.834036	2670	1	0.030288	0.092625	0.827761	2129	3
SPRR3	4	0.89744	0.90448	1	17050	1	0.03032	0.092706	0.827761	2131	3
SFRP2	4	0.040627	0.12003	0.834036	2738	1	0.030333	0.092732	0.827761	2132	3
FAT1	4	0.017492	0.056131	0.819178	1303	1	0.030374	0.092857	0.827761	2136	3
COL22A1	4	0.93711	0.93696	1	17552	1	0.03039	0.092908	0.827761	2137	3
ANKHD1	4	0.94812	0.948	1	17759	0	0.030394	0.092916	0.827761	2138	3
ENDOV	4	0.34109	0.55405	0.938901	11278	1	0.030422	0.092987	0.827761	2140	3
EXOG	4	0.85869	0.88099	1	16730	1	0.030454	0.093069	0.827761	2143	3
RDH10	4	0.04488	0.13111	0.842395	2975	1	0.030487	0.093162	0.827761	2145	3
CES3	4	0.10624	0.24555	0.901951	5201	1	0.030622	0.093546	0.827761	2151	3
WDFY2	4	0.79068	0.84957	0.996338	16293	1	0.030649	0.093624	0.827761	2155	3
OR51A4	4	0.94751	0.94736	1	17747	0	0.03067	0.093689	0.827761	2156	3
TIAF1	4	0.62645	0.76605	0.984132	14875	1	0.030676	0.093707	0.827761	2157	3
SNAPC2	4	0.93157	0.93167	1	17472	1	0.030697	0.093771	0.827761	2159	3
EHMT1	4	0.42607	0.61582	0.95427	12332	1	0.030716	0.093829	0.827761	2160	3
CYTH1	4	0.13602	0.29122	0.910289	6113	1	0.030737	0.093873	0.827761	2161	3
HSD17B1	4	0.91719	0.91914	1	17278	1	0.030784	0.09401	0.827761	2163	3
CWC15	4	0.8252	0.86439	1	16506	1	0.030898	0.094332	0.827761	2168	3
TMEM150B	4	0.33232	0.54779	0.938146	11157	1	0.030909	0.094363	0.827761	2170	3
CCRN4L	4	0.62817	0.76739	0.984147	14898	1	0.030909	0.094364	0.827761	2171	3
ASB2	4	0.30902	0.52916	0.937249	10766	1	0.030914	0.094379	0.827761	2172	3
OR2T8	4	0.012111	0.039971	0.785702	970	1	0.031012	0.094651	0.827761	2175	3
PPM1F	4	0.52336	0.68771	0.968311	13575	1	0.031051	0.094767	0.827761	2176	3
DMRTC1B	4	0.16897	0.34022	0.919869	7067	1	0.031061	0.094791	0.827761	2178	3
NPEPPS	4	0.18151	0.35852	0.92224	7426	1	0.0311	0.094901	0.827761	2183	3
HRAS	4	0.081943	0.20683	0.874889	4518	1	0.031183	0.095123	0.827761	2187	3
MCFD2	4	0.93055	0.93071	1	17453	1	0.031224	0.095228	0.827761	2190	3
SLC20A2	4	0.66437	0.79566	0.986031	15421	1	0.031225	0.095233	0.827761	2191	3
VPS4A	4	0.87154	0.88819	1	16824	1	0.031275	0.09538	0.827761	2192	3
PRRT3	4	0.26879	0.47759	0.937249	9725	1	0.031291	0.095415	0.827761	2193	3
CYP11A1	4	0.53567	0.69691	0.971167	13715	1	0.031297	0.095423	0.827761	2194	3
B3GALT6	4	0.27317	0.48331	0.937249	9824	1	0.031302	0.095437	0.827761	2195	3
MRPS14	4	0.5465	0.70503	0.973184	13844	1	0.03131	0.095459	0.827761	2196	3
SLC9B2	4	0.26202	0.46881	0.935541	9578	1	0.031346	0.095548	0.827761	2197	3
MRPS5	4	0.10643	0.24584	0.901951	5209	1	0.031346	0.095548	0.827761	2198	3
MPO	4	0.79002	0.84932	0.996338	16289	1	0.031361	0.095597	0.827761	2199	3
LOC100996693	4	0.14689	0.30769	0.913453	6429	1	0.031366	0.09561	0.827761	2201	3
RBM15	4	0.89014	0.89964	1	16962	1	0.031412	0.095736	0.827761	2203	3
GTF2IRD1	4	0.098467	0.23332	0.89586	4978	1	0.031514	0.095999	0.827761	2209	3
OR13C3	4	0.061206	0.17156	0.853389	3835	1	0.031533	0.096051	0.827761	2211	3
PRKD1	4	0.39402	0.59242	0.947507	11949	1	0.031566	0.096137	0.827761	2212	3
PCSK1	4	0.14401	0.30333	0.913453	6337	1	0.031612	0.09626	0.827761	2214	3
BIRC7	4	0.92066	0.92197	1	17319	1	0.031626	0.096294	0.827761	2216	3
RASL11B	4	0.9473	0.94714	1	17743	0	0.031637	0.096319	0.827761	2217	3
LRP1B	4	0.89424	0.90232	1	17015	1	0.031663	0.096393	0.827761	2220	3
TMEM242	4	0.92696	0.92747	1	17395	1	0.031759	0.096651	0.827761	2228	3
LRRC47	4	0.64006	0.77664	0.98503	15065	1	0.031792	0.096742	0.827761	2232	3
GIT2	4	0.22623	0.42087	0.927228	8666	1	0.031827	0.096831	0.827761	2235	3
RAB41	4	0.64995	0.78426	0.985437	15211	1	0.031853	0.096905	0.827761	2236	3
DFFB	4	0.73702	0.82977	0.991605	15992	1	0.031908	0.09705	0.827761	2239	3
CTBP1	4	0.62687	0.76639	0.984132	14885	1	0.031942	0.097137	0.827761	2243	3
HDHD1	4	0.18816	0.36799	0.922393	7618	1	0.032014	0.097339	0.827943	2245	3
C7orf66	4	0.10667	0.24621	0.901951	5217	1	0.032097	0.097557	0.827943	2251	3
EML2	4	0.79524	0.85141	0.996462	16329	1	0.032119	0.097614	0.827943	2253	3
BMF	4	0.4564	0.63804	0.957266	12736	1	0.032242	0.097939	0.828854	2257	3
TMEM259	4	0.064346	0.17783	0.85632	3968	1	0.032248	0.097956	0.828854	2258	3
PQBP1	4	0.44626	0.63063	0.955886	12602	1	0.032281	0.098049	0.829089	2260	3
KBTBD3	4	0.86354	0.88366	1	16763	1	0.032434	0.098452	0.829833	2264	3
PGPEP1L	4	0.48243	0.65713	0.958591	13099	1	0.032477	0.098584	0.829833	2266	3
SCGB1C2	4	0.46712	0.64586	0.958391	12874	1	0.032477	0.098584	0.829833	2267	3
SRI	4	0.68584	0.81267	0.987227	15729	1	0.032505	0.098651	0.829833	2270	3
C6orf141	4	0.87378	0.88949	1	16850	1	0.032536	0.098721	0.829833	2271	3
RGS7BP	4	0.46778	0.64633	0.958391	12887	1	0.032539	0.098733	0.829833	2272	3
CCR4	4	0.21804	0.40973	0.925683	8455	1	0.032567	0.098813	0.829833	2275	3
SLC4A8	4	0.95252	0.95242	1	17849	0	0.032572	0.098828	0.829833	2276	3
CYB5A	4	0.64519	0.78062	0.98503	15141	1	0.032628	0.098976	0.830045	2278	3
PLXNA1	4	0.62258	0.76304	0.983583	14826	1	0.032651	0.099037	0.830045	2280	3
PEAK1	4	0.83064	0.86691	1	16540	1	0.032673	0.099104	0.830045	2281	3
HCN2	4	0.78237	0.84632	0.995815	16243	1	0.032679	0.099118	0.830045	2282	3
DSTN	4	0.74839	0.8337	0.992737	16052	1	0.032689	0.099143	0.830045	2283	3
KRT17	4	0.88832	0.89842	1	16946	1	0.032741	0.099284	0.830045	2285	3
WDR17	4	0.79271	0.85038	0.996338	16314	1	0.032752	0.099315	0.830045	2287	3
AMMECR1	4	0.79968	0.85322	0.997205	16354	1	0.03283	0.099519	0.830691	2289	3
IGDCC3	4	0.0021176	0.0075905	0.614763	236	1	0.032934	0.09982	0.832443	2292	3
AP1S2	4	0.58958	0.73781	0.979376	14397	1	0.032995	0.099969	0.83263	2294	3
KCNK17	4	0.47536	0.65197	0.958418	12998	1	0.033097	0.10025	0.833853	2298	3
KRTAP10-9	4	0.29294	0.50902	0.937249	10324	1	0.033112	0.1003	0.83386	2299	3
APOA2	4	0.18093	0.35767	0.92224	7410	1	0.033199	0.10054	0.835149	2301	3
AMICA1	4	0.95281	0.9527	1	17854	0	0.033301	0.10082	0.836395	2304	3
LDHC	4	0.2298	0.4257	0.927228	8771	1	0.033359	0.10098	0.836694	2306	3
CKAP4	4	0.55027	0.70782	0.97397	13884	1	0.033444	0.10122	0.836799	2310	3
HAUS7	4	0.63635	0.77371	0.984979	15009	1	0.033535	0.10146	0.836799	2316	3
SLC17A4	4	0.10248	0.23967	0.899729	5089	1	0.033556	0.10151	0.836799	2318	3
RNF169	4	0.19138	0.37261	0.922393	7717	1	0.033573	0.10156	0.836799	2319	3
C9orf152	4	0.14536	0.30538	0.913453	6382	1	0.033594	0.10161	0.836799	2320	3
BHLHA15	4	0.95567	0.95555	1	17888	0	0.033673	0.10181	0.836799	2324	3
VDAC1	4	0.64615	0.78137	0.98503	15157	1	0.033707	0.1019	0.836799	2325	3
RAB11FIP4	4	0.91462	0.91702	1	17242	1	0.033709	0.10191	0.836799	2326	3
CDKN2AIPNL	4	0.13038	0.28267	0.906829	5952	1	0.033762	0.10203	0.836799	2329	3
NECAB3	4	0.39975	0.59661	0.948925	12016	1	0.033815	0.10218	0.836977	2332	3
RAB38	4	0.52788	0.69105	0.96901	13630	1	0.033857	0.1023	0.836977	2334	3
STARD7	4	0.62099	0.76182	0.983362	14807	1	0.033942	0.10253	0.836977	2337	3
FBXO16	4	0.62434	0.76442	0.984095	14847	1	0.03396	0.10259	0.836977	2338	3
DGKZ	4	0.54057	0.70059	0.972444	13769	1	0.033995	0.10268	0.836977	2340	3
ZNF77	4	0.57114	0.72363	0.976888	14156	1	0.034047	0.10281	0.836977	2341	3
TEX22	4	0.88707	0.8976	1	16938	1	0.034052	0.10282	0.836977	2343	3
DYNLT1	4	0.90048	0.90655	1	17084	1	0.034099	0.10296	0.836977	2347	3
CXXC5	4	0.46113	0.6415	0.95736	12807	1	0.034168	0.10315	0.836977	2349	3
BGLAP	4	0.49995	0.67017	0.963017	13297	1	0.034179	0.10318	0.836977	2350	3
ZSCAN10	4	0.20837	0.39636	0.923024	8199	1	0.034208	0.10326	0.836977	2351	3
GPR108	4	0.79075	0.8496	0.996338	16294	1	0.034232	0.10333	0.836977	2355	3
TACR2	4	0.1059	0.24503	0.901874	5193	1	0.034291	0.10349	0.836977	2358	3
PITHD1	4	0.17822	0.35374	0.921431	7335	1	0.034307	0.10353	0.836977	2360	3
CLPX	4	0.12811	0.2792	0.905726	5892	1	0.034321	0.10357	0.836977	2362	3
ZNF451	4	0.80884	0.8571	0.998463	16406	1	0.03433	0.10359	0.836977	2363	3
GPRIN2	4	0.76032	0.83791	0.993666	16118	1	0.034387	0.10375	0.836977	2365	3
PGP	4	0.093811	0.22589	0.89078	4847	1	0.034464	0.10396	0.836977	2367	3
HS1BP3	4	0.95248	0.95239	1	17847	0	0.034568	0.10425	0.836977	2370	3
LRRC24	4	0.39568	0.59362	0.948176	11966	1	0.034673	0.10452	0.836977	2376	3
PMM1	4	0.5209	0.68587	0.967256	13553	1	0.034674	0.10452	0.836977	2377	3
ARHGEF40	4	0.19911	0.38335	0.922393	7927	1	0.034678	0.10453	0.836977	2379	3
RAI2	4	0.21424	0.40444	0.92513	8355	1	0.034717	0.10462	0.836977	2380	3
OR2T6	4	0.6711	0.80101	0.986182	15525	1	0.034727	0.10464	0.836977	2381	3
ITGB1BP1	4	0.41201	0.60552	0.95148	12159	1	0.034732	0.10466	0.836977	2383	3
SPATC1	4	0.18106	0.35787	0.92224	7416	1	0.034738	0.10468	0.836977	2384	3
OR8B8	4	0.94744	0.94728	1	17746	0	0.034831	0.10492	0.836977	2388	3
BAG4	4	0.936	0.93587	1	17533	1	0.034837	0.10494	0.836977	2389	3
GPX1	4	0.88477	0.89617	1	16922	1	0.034877	0.10505	0.836977	2394	3
CD72	4	0.20393	0.39009	0.922393	8079	1	0.034931	0.1052	0.836977	2399	3
PIP4K2A	4	0.66992	0.80009	0.986083	15504	1	0.034933	0.10521	0.836977	2400	3
C11orf52	4	0.023572	0.073654	0.823542	1703	1	0.034954	0.10526	0.836977	2402	3
GNAI3	4	0.14759	0.30872	0.913453	6447	1	0.034966	0.1053	0.836977	2403	3
FBXO21	4	0.060257	0.16924	0.853389	3780	1	0.034972	0.10532	0.836977	2404	3
EIF2A	4	0.55082	0.70824	0.97397	13891	1	0.034984	0.10536	0.836977	2406	3
ELAVL3	4	0.25256	0.45638	0.931693	9359	1	0.035086	0.10562	0.837954	2409	3
FMO3	4	0.67858	0.80689	0.98706	15619	1	0.035101	0.10565	0.837954	2410	3
PAX8	4	0.40502	0.60043	0.950077	12079	1	0.035145	0.10577	0.838179	2412	3
PKD1	4	0.91525	0.91753	1	17248	1	0.035177	0.10586	0.838179	2413	3
PRSS12	4	0.47139	0.649	0.958391	12939	1	0.035236	0.10602	0.838179	2414	3
TNFRSF17	4	0.047103	0.13681	0.850123	3070	1	0.035295	0.10618	0.838179	2418	3
SF3B1	4	0.90885	0.91262	1	17181	1	0.035325	0.10625	0.838179	2419	3
ZSCAN4	4	0.94878	0.94866	1	17774	0	0.035378	0.10642	0.838179	2421	3
CDH6	4	0.31625	0.5362	0.937385	10933	1	0.035391	0.10646	0.838179	2422	3
C9	4	0.37824	0.58101	0.944817	11754	1	0.035425	0.10655	0.838179	2423	3
MUSK	4	0.8243	0.86398	1	16498	1	0.035478	0.1067	0.838179	2426	3
PRR15L	4	0.76296	0.83888	0.993855	16130	1	0.035526	0.10682	0.838179	2429	3
SGK3	4	0.52573	0.68948	0.968966	13597	1	0.035632	0.10711	0.838179	2436	3
FA2H	4	0.16262	0.33084	0.91804	6886	1	0.03565	0.10716	0.838179	2438	3
KCNG4	4	0.94728	0.94712	1	17742	0	0.03568	0.10723	0.838179	2439	3
ARSF	4	0.18999	0.37062	0.922393	7671	1	0.035683	0.10724	0.838179	2440	3
PCDHA6	4	0.76285	0.83885	0.993855	16129	1	0.035856	0.10768	0.838179	2450	3
CAMK2N2	4	0.077025	0.1988	0.869839	4367	1	0.035899	0.10779	0.838179	2453	3
GREB1L	4	0.27041	0.47965	0.937249	9764	1	0.035964	0.10796	0.838179	2459	3
TBC1D8	4	0.14852	0.31006	0.913453	6473	1	0.035989	0.10803	0.838179	2462	3
ELL2	4	0.42917	0.6181	0.955181	12366	1	0.035995	0.10805	0.838179	2463	3
C8orf58	4	0.061605	0.17254	0.853389	3863	1	0.036037	0.10816	0.838394	2465	3
MAPK10	4	0.38789	0.58795	0.946107	11876	1	0.036061	0.10823	0.838427	2467	3
GDF15	4	0.80887	0.85711	0.998463	16408	1	0.036094	0.10831	0.838427	2468	3
PATE4	4	0.70024	0.81795	0.987367	15834	1	0.036103	0.10834	0.838427	2469	3
TMEM244	4	0.95174	0.95165	1	17827	0	0.036127	0.10841	0.838609	2471	3
MAFG	4	0.082433	0.20766	0.875437	4534	1	0.036224	0.10867	0.839095	2475	3
SSH1	4	0.94395	0.94378	1	17679	0	0.036308	0.10888	0.839095	2478	3
AGRP	4	0.58648	0.73544	0.979114	14357	1	0.036331	0.10895	0.839095	2480	3
CBLB	4	0.18932	0.36968	0.922393	7652	1	0.036409	0.10916	0.839095	2482	3
PIGL	4	0.31081	0.53141	0.937249	10815	1	0.036451	0.10927	0.839095	2484	3
ARAP2	4	0.91647	0.91856	1	17270	1	0.036464	0.1093	0.839095	2486	3
GATA3	4	0.70678	0.81997	0.988038	15862	1	0.036541	0.1095	0.839095	2492	3
ACSL5	4	0.82435	0.864	1	16499	1	0.03659	0.10962	0.839095	2494	3
CKAP2	4	0.77871	0.84487	0.995125	16228	1	0.036693	0.10987	0.839095	2497	3
TMEM171	4	0.73233	0.82827	0.991146	15973	1	0.036728	0.10995	0.839095	2500	3
HFE	4	0.041539	0.12243	0.834036	2804	1	0.03674	0.10998	0.839095	2502	3
PNLIP	4	0.85984	0.88165	1	16735	1	0.036867	0.11032	0.839095	2510	3
CCDC42B	4	0.46326	0.64302	0.958116	12828	1	0.036886	0.11037	0.839095	2511	3
TMEM92	4	0.15046	0.31288	0.913453	6535	1	0.036892	0.11038	0.839095	2512	3
TPRG1L	4	0.92388	0.92472	1	17354	1	0.036901	0.11041	0.839095	2513	3
ZNFX1	4	0.75909	0.83744	0.993541	16109	1	0.03691	0.11043	0.839095	2514	3
GSDMB	4	0.64142	0.77766	0.98503	15087	1	0.036916	0.11044	0.839095	2515	3
ATP6AP1L	4	0.2933	0.50948	0.937249	10338	1	0.03694	0.11051	0.839204	2517	3
CERS6	4	0.1741	0.34781	0.920407	7215	1	0.036969	0.11059	0.839204	2518	3
RNF4	4	0.26452	0.47199	0.936228	9633	1	0.036971	0.1106	0.839204	2519	3
BEST4	4	0.947	0.94683	1	17735	0	0.036995	0.11066	0.839358	2520	3
B3GNT8	4	0.73801	0.83011	0.991861	15997	1	0.03702	0.11072	0.839505	2521	3
PIK3CB	4	0.1566	0.32198	0.915991	6713	1	0.037116	0.11101	0.839971	2526	3
C12orf50	4	0.33197	0.54755	0.938146	11150	1	0.037165	0.11113	0.839971	2528	3
[truncated: 17,115 more rows]
