# Supplementary material for: FBXO11 governs macrophage cell death and inflammation in response to bacterial toxins
Source: Life Sci Alliance. 2023 Mar 28;6(6):e202201735. doi: 10.26508/lsa.202201735 (PMC10053445; doi:10.26508/lsa.202201735)
Supplement: Supplementary file 3 [file LSA-2022-01735_TableS2.xlsx]

## Sheet: CRISPR sgRNA target
Target Gene Symbol	Target Transcript	Genomic Sequence	Clone	Position of Base After Cut (1-based)	Strand	sgRNA Target Sequence	Target Context Sequence	PAM Sequence	Exon Number
FBXO11	NM_025133.4	NC_000002.12	E2	47823297	antisense	AACCACTGTAGGGTTAGCAT	ATCGAACCACTGTAGGGTTAGCATAGGCTT	AGG	12
			E3	47820367	sense	CCAGCATGGTGGGATTTATG	ATGGCCAGCATGGTGGGATTTATGTGGTAA	TGG	14

## Sheet: Primers
Name	Sequence	Notes
GAPDH_qPCR_Fwd	GAGTCAACGGATTTGGTCCT	For qRT-PCR assay
GAPDH_qPCR_Rev	TGTGGTCATGAGTCCTTCCA
FBXO11_qPCR_Fwd	GATGGACGAGGCCTTATTGA
FBXO11_qPCR_Rev	TGTTATGCCGAACAATTGGA
C5aR1_qPCR_Fwd	GCCTTGGTCATCTTTGCAGT
C5aR1_qPCR_Rev	CAGGAAGGAGGGTATGGTCA
IL-1b_qPCR_Fwd	CAGCTACGAATCTCCGACCAC
IL-1b_qPCR_Rev	GGCAGGGAACCAGCATCTTC
CD40_qPCR_Fwd	TCT TCG GGA TCC TGT TTG CCA T
CD40_qPCR_Rev	GCA GCA GTG TTG GAG CCA GG
C5aR1_cloning_Fwd	GATCGGATCCATGGACTCCTTCAATTATAC	For cloning full length C5aR1 gene, line represents restriction enzyme sites
C5aR1_cloning_Rev	GATCGCTAGCCTACACTGCCTGGGTCTTC
pTRE3G_seq_Fwd	TAC GGT GGG CGC CTA TAA AA	For sequencing pTRE3G-C5aR1
pTRE3G_seq_R	CCT ACC GGT GGA TGT GGA AT
E2_seq_Fwd	TTTGATCATGGCATGGGTTA	For sequencing sgRNA target region
E2_seq_Rev	TCCATACACCTGCAAAGTTGTT
E3_seq_Fwd	CAATGCATTAGCAGGAATTCAA
E3_seq_Rev	GATACTGGCAGGGAGAAGAAGA
